# Supplementary material for: DdiA, an XRE family transcriptional regulator, is a co-regulator of the DNA damage response in Myxococcus xanthus
Source: J Bacteriol. 2025 Jul 3;207(7):e00184-25. doi: 10.1128/jb.00184-25 (PMC12288472; doi:10.1128/jb.00184-25)
Supplement: Table S1 — Proteins with differential abundance detected in the reported experiments. [file jb.00184-25-s0002.xlsx]

## Sheet: Legend to Table S1.
	Table S1. Proteins with differential abundance detected in the reported experiments.
	Numbers indicate Log2 (FC) of a sample compared to the indicated control and the -Log10 (P-value) based on four biological replicates.
	The criteria for significant changes are Log2 (FC) ≥ 1.5 or ≤ -1.5 and -Log10 (P-value) ≥ 1.3 as criteria for significant changes.

## Sheet: All
MXAN locus tag	UniProt identifier	Gene name	COG class	Protein Description	WTMMC5/WT log2 (FC)	-Log10 (P-value)	Significant	WTMMC10/WT log2 (FC)	-Log10 (P-value)	Significant	ΔlexA/WT log2 (FC)	-Log10 (P-value)	Significant	ΔddiA/WT log2 (FC)	-Log10 (P-value)	Significant	ΔddiAMMC5/WTMMC5 log2 (FC)	-Log10 (P-value)	Significant	ΔddiAMMC10/WTMMC10 log2 (FC)	-Log10 (P-value)	Significant
MXAN_0787	Q1DE73_MYXXD		A	Helicase, DEAD/DEAH family	-1.60566	3.28621	TRUE	0.363666	1.23808	FALSE	-5.97859	3.09211	TRUE	-0.130957	0.515587	FALSE	0.242102	0.347367	FALSE	-0.0911465	0.139747	FALSE
MXAN_1238	Q1DCX6_MYXXD		A	3'-phosphate/5'-hydroxytRNA ligase (EC 6.5.1.8)	2.77884	2.1432	TRUE	4.01205	3.08811	TRUE	3.15179	2.52956	TRUE	0.419094	0.179254	FALSE	1.79854	2.97601	TRUE	2.07868	5.47753	TRUE
MXAN_2241	Q1DA61_MYXXD		A	ATP-dependent RNA helicase	-1.12809	0.705866	FALSE	-2.91026	6.31038	TRUE	-0.286911	0.279057	FALSE	-0.315889	0.473068	FALSE	1.52729	0.884018	FALSE	1.63257	0.737252	FALSE
MXAN_2975	Q1D839_MYXXD		A	EndoU-like endoribonuclease	-0.0614576	0.145967	FALSE	-2.29755	3.23816	TRUE	-0.723651	1.6993	FALSE	0.160106	0.496393	FALSE	-0.0983138	0.266119	FALSE	0.929427	1.42157	FALSE
MXAN_3177	Q1D7J3_MYXXD	hrpA	A	ATP-dependent helicase HrpA	-0.678306	4.0057	FALSE	-2.18752	4.73552	TRUE	0.107613	0.675506	FALSE	-0.0630226	0.351435	FALSE	0.114219	0.534893	FALSE	0.424041	0.928791	FALSE
MXAN_3345	Q1D730_MYXXD		A	Cold-shock protein, CspA family	0.90787	0.495863	FALSE	3.15617	7.46921	TRUE	-0.459172	2.60252	FALSE	-0.0350895	0.0488226	FALSE	-1.75956	1.08604	FALSE	-0.0417852	0.235323	FALSE
MXAN_4475	Q1D3X9_MYXXD		A	ATP-dependent helicase, DEAD/DEAH	-1.84257	0.914411	FALSE	-2.47242	1.84454	TRUE	-4.44599	1.49822	TRUE	0.278041	0.169273	FALSE	1.22672	0.685843	FALSE	0.979301	1.04644	FALSE
MXAN_7511	Q1CVF9_MYXXD	rnpA	A	Ribonuclease P protein component (RNase P protein) (RNaseP protein) (EC 3.1.26.5) (Protein C5)	-0.560447	0.550724	FALSE	0.339359	0.197104	FALSE	2.46202	2.71431	TRUE	-0.276082	0.166807	FALSE	2.01788	2.03661	TRUE	-0.187776	0.0908125	FALSE
MXAN_0278	Q1DFL4_MYXXD		C	Mercuric reductase, truncated	-0.0323744	0.0349829	FALSE	-0.240447	0.328826	FALSE	-1.64589	1.78742	TRUE	-0.240998	0.356869	FALSE	-0.101829	0.205159	FALSE	-1.05776	2.7571	FALSE
MXAN_0386	Q1DFB5_MYXXD		C	Glyoxylase family protein	7.86688	5.45711	TRUE	8.596	5.67215	TRUE	-3.50523	2.21647	TRUE	-0.0606198	0.0379281	FALSE	-0.0511861	0.358313	FALSE	0.044466	0.175016	FALSE
MXAN_0496	Q1DF07_MYXXD		C	Glyoxalase family protein	5.84944	6.06827	TRUE	6.23636	6.43056	TRUE	-3.72006	4.84825	TRUE	-0.636961	1.35713	FALSE	0.158571	0.208434	FALSE	-0.00496769	0.0127512	FALSE
MXAN_0689	Q1DEG6_MYXXD		C	FAD-binding domain-containing protein	4.24834	4.56732	TRUE	5.40076	5.30137	TRUE	2.07548	2.42539	TRUE	1.22599	1.10105	FALSE	-0.0657139	0.111277	FALSE	-0.235048	1.07971	FALSE
MXAN_1285	Q1DCT1_MYXXD		C	Tryptophan halogenase	0.309906	2.27835	FALSE	0.0585585	0.321002	FALSE	-4.73644	2.33776	TRUE	-0.227882	1.19918	FALSE	0.0824594	0.455585	FALSE	0.424879	1.63087	FALSE
MXAN_1594	Q1DBX7_MYXXD		C	FAD-binding monooxygenase, PheA/TfdB family	0.567008	1.63532	FALSE	-0.460927	0.25749	FALSE	-3.24961	3.86127	TRUE	0.518043	1.2551	FALSE	-0.635637	0.429846	FALSE	0.130179	0.0486361	FALSE
MXAN_1752	Q1DBH1_MYXXD	iorB	C	Isoquinoline 1-oxidoreductase, beta subunit (EC 1.3.99.16)	-0.397238	0.255212	FALSE	-1.85088	2.30543	TRUE	-4.72909	1.43438	TRUE	0.428761	0.316808	FALSE	0.686242	0.406582	FALSE	0.0572271	0.169079	FALSE
MXAN_2724	Q1D8T2_MYXXD		C	Ferredoxin-related protein	-0.325996	2.20104	FALSE	-1.60938	4.27815	TRUE	0.0742607	0.238958	FALSE	0.518301	3.77957	FALSE	0.160775	0.35586	FALSE	0.0680485	0.130267	FALSE
MXAN_3881	Q1D5L2_MYXXD	pyc	C	Pyruvate carboxylase (EC 6.4.1.1)	-0.404757	0.214122	FALSE	-0.572059	0.603437	FALSE	-2.89978	1.38459	TRUE	0.44604	0.535964	FALSE	0.0227704	0.0113419	FALSE	0.102898	0.139208	FALSE
MXAN_4302	Q1D4E6_MYXXD		C	FAD-binding domain protein	0.342158	1.16208	FALSE	0.946062	3.16804	FALSE	-7.75013	6.42819	TRUE	0.261424	0.723516	FALSE	0.11187	0.480875	FALSE	-0.303162	1.65049	FALSE
MXAN_5560	Q1D0X4_MYXXD		C	Cytochrome c family protein	-1.33492	1.15959	FALSE	3.06307	2.94376	TRUE	-4.00996	3.03682	TRUE	-0.884193	0.799209	FALSE	0.600325	0.74505	FALSE	-0.788927	0.812619	FALSE
MXAN_6442	Q1CYF7_MYXXD	aceA	C	Isocitrate lyase (EC 4.1.3.1) (Isocitrase) (Isocitratase)	0.0380411	0.0637326	FALSE	-0.937613	2.0029	FALSE	-2.51162	3.5408	TRUE	-0.218573	1.27764	FALSE	-0.152493	0.313398	FALSE	-0.240735	0.320986	FALSE
MXAN_7067	Q1CWP3_MYXXD		C	Putative NADH dehydrogenase/NAD(P)H nitroreductase MXAN_7067 (EC 1.-.-.-)	-1.17806	0.407724	FALSE	-0.995477	0.567669	FALSE	2.18627	1.43561	TRUE	-0.011291	0.00403131	FALSE	2.64421	1.43621	TRUE	0.688647	1.55023	FALSE
MXAN_7124	Q1CWI6_MYXXD		C	Iron-sulfur cluster-binding protein, Rieske family	-1.67109	1.53613	TRUE	-0.283021	1.18896	FALSE	-3.79723	1.43065	TRUE	-1.71925	2.75594	TRUE	0.348766	0.221544	FALSE	-1.33958	1.03126	FALSE
MXAN_2517	Q1D9D7_MYXXD		D	ParB/Sulfiredoxin domain-containing protein	1.80212	4.47311	TRUE	2.70828	5.82198	TRUE	1.20233	3.91568	FALSE	0.91793	2.74057	FALSE	1.67204	4.20327	TRUE	1.30759	4.94049	FALSE
MXAN_0634	Q1DEM1_MYXXD	pomY	D	Cell division regulator	0.562654	0.92703	FALSE	1.46118	2.36304	TRUE	1.19133	2.19996	FALSE	1.00989	1.88803	FALSE	0.896212	1.88687	FALSE	0.194693	0.535323	FALSE
MXAN_1460	Q1DCA6_MYXXD	ftsK	D	FtsK	-1.41276	1.82861	FALSE	-1.21084	3.5299	FALSE	-1.49105	2.6147	TRUE	-0.327651	3.34104	FALSE	-2.12861	2.11698	TRUE	-0.599762	1.42088	FALSE
MXAN_3844	Q1D5P7_MYXXD	xerD	D	Tyrosine recombinase XerD	-2.53737	3.34858	TRUE	-2.56672	4.69588	TRUE	-3.34756	5.9503	TRUE	0.299413	1.00664	FALSE	-0.974199	1.13189	FALSE	-0.861476	0.621333	FALSE
MXAN_5074	SP5G_MYXXD	spoVG	D	SpoVG-like protein	-0.470511	0.366174	FALSE	1.08007	2.0797	FALSE	-7.91058	5.84956	TRUE	1.58881	4.66852	TRUE	1.7675	1.59333	TRUE	1.08973	2.17419	FALSE
MXAN_0731	Q1DEC6_MYXXD		E	Tryptophan 2,3-dioxygenase	-0.464196	1.89699	FALSE	-2.25565	2.31	TRUE	-0.0779743	0.252264	FALSE	-0.207668	1.18085	FALSE	0.198856	0.73395	FALSE	0.392497	0.250419	FALSE
MXAN_1282	Q1DCT4_MYXXD		E	Aconitate hydratase A (EC 4.2.1.3) (Iron-responsive protein-like) (RNA-binding protein)	-0.28312	0.327668	FALSE	-0.62576	1.30571	FALSE	-5.15803	5.39804	TRUE	-1.14828	1.45605	FALSE	-0.24656	0.300703	FALSE	0.0369592	0.0557371	FALSE
MXAN_1283	Q1DCT3_MYXXD		E	Putative 3-isopropylmalate dehydrogenase	0.153003	0.515733	FALSE	0.175396	0.524269	FALSE	-3.84023	3.53673	TRUE	0.152268	0.401514	FALSE	0.362021	1.32503	FALSE	0.539591	1.3132	FALSE
MXAN_1284	Q1DCT2_MYXXD		E	2-isopropylmalate synthase/homocitrate synthase family protein	0.199825	0.556164	FALSE	-0.000778198	0.00150998	FALSE	-6.01192	1.69336	TRUE	-0.346106	1.20666	FALSE	-0.191172	0.39578	FALSE	0.744325	2.48374	FALSE
MXAN_1590	Q1DBY1_MYXXD		E	Putative para-aminobenzoate synthase, component I	0.113939	0.200785	FALSE	-1.48391	4.21082	TRUE	-0.282767	0.828908	FALSE	-0.0311079	0.0919285	FALSE	-0.451717	1.23274	FALSE	0.652387	3.00675	FALSE
MXAN_2018	Q1DAS6_MYXXD		E	Putative oligopeptide ABC transporter, periplasmic oligopeptide-binding protein	-0.0958633	0.411284	FALSE	-1.57907	3.11094	TRUE	-0.468429	1.00023	FALSE	0.181803	1.14432	FALSE	0.0657496	0.239276	FALSE	0.708746	1.37155	FALSE
MXAN_2335	Q1D9W8_MYXXD	cysJ	E	Sulfite reductase [NADPH] flavoprotein alpha-component (SiR-FP) (EC 1.8.1.2)	0.40848	0.176447	FALSE	0.73638	0.733735	FALSE	-0.912453	0.689185	FALSE	-0.234601	0.155197	FALSE	-0.85795	0.459263	FALSE	-1.64969	2.61944	TRUE
MXAN_3401	Q1D6X5_MYXXD		E	Aspartate ammonia-lyase-like protein	-1.85117	2.27671	TRUE	-4.17413	2.81316	TRUE	1.04478	2.13211	FALSE	0.697748	1.8695	FALSE	-0.123068	0.0351981	FALSE	1.14171	0.488746	FALSE
MXAN_3527	Q1D6K2_MYXXD		E	isochorismate synthase (EC 5.4.4.2)	-0.586805	0.603592	FALSE	-1.59235	6.12418	TRUE	0.0172672	0.0326374	FALSE	0.186578	3.17592	FALSE	0.321232	0.220061	FALSE	-0.232681	1.51284	FALSE
MXAN_4594	Q1D3L1_MYXXD		E	Acetyltransferase, GNAT family	-0.233324	0.818623	FALSE	-0.579154	2.70453	FALSE	-2.44382	5.45827	TRUE	0.283368	2.27538	FALSE	0.34372	1.3275	FALSE	0.713367	0.772305	FALSE
MXAN_5012	Q1D2F6_MYXXD		E	Group II decarboxylase family protein	0.332613	0.136383	FALSE	3.90052	2.6138	TRUE	-1.43017	0.494172	FALSE	0.498551	0.262413	FALSE	0.247251	0.176215	FALSE	0.408336	4.17669	FALSE
MXAN_4664	Q1D3E3_MYXXD		E	Oligopeptide/dipeptide ABC transporter, ATP-binding protein	-0.528522	0.619409	FALSE	-1.58709	1.3	TRUE	-0.36998	0.734594	FALSE	0.119034	0.227123	FALSE	-0.78893	1.12574	FALSE	-0.256502	0.0805968	FALSE
MXAN_5155	Q1D215_MYXXD		E	Aminotransferase, class V	0.567131	0.202383	FALSE	-1.23668	1.13293	FALSE	-2.92998	1.08673	FALSE	1.12103	0.417409	FALSE	-0.00398684	0.000969937	FALSE	2.28484	1.92273	TRUE
MXAN_5156	Q1D214_MYXXD		E	Pesticin C-terminal domain-containing protein	-0.456359	2.40209	FALSE	-0.543539	2.70241	FALSE	-2.35809	5.50109	TRUE	0.2479	2.00936	FALSE	0.137545	0.824714	FALSE	0.0505733	0.187724	FALSE
MXAN_5481	Q1D149_MYXXD	speE	E	Polyamine aminopropyltransferase (Putrescine aminopropyltransferase) (PAPT) (Spermidine synthase) (SPDS) (SPDSY) (EC 2.5.1.16)	0.212201	1.17282	FALSE	-2.01159	1.33534	TRUE	-0.342356	0.928138	FALSE	-0.0873718	0.543486	FALSE	-0.225174	0.927437	FALSE	1.25151	0.747865	FALSE
MXAN_5736	Q1D0F0_MYXXD		E	Peptidase M1 membrane alanine aminopeptidase domain-containing protein	-1.76727	0.563445	FALSE	-2.71411	1.77912	TRUE	-4.77835	4.95675	TRUE	0.0662775	0.0334682	FALSE	1.09167	0.314679	FALSE	0.96642	0.338548	FALSE
MXAN_7473	Q1CVJ7_MYXXD		E	L-histidine Nalpha-methyltransferase	-0.772632	1.15022	FALSE	0.392524	1.402	FALSE	-1.72483	2.16528	TRUE	0.311646	1.19106	FALSE	0.372619	0.491801	FALSE	-0.177778	0.839411	FALSE
MXAN_0123	Q1DG17_MYXXD		F	Uracil phosphoribosyltransferase	0.404562	1.55976	FALSE	0.845059	1.20848	FALSE	-1.55321	2.50634	TRUE	0.0982976	0.319781	FALSE	0.20735	1.19487	FALSE	-0.179821	0.188434	FALSE
MXAN_1509	Q1DC62_MYXXD		F	Phosphoesterase	1.53864	0.541036	FALSE	2.64333	0.919412	FALSE	3.55328	1.60481	TRUE	-0.749996	0.247517	FALSE	0.622174	0.486745	FALSE	0.818623	0.415049	FALSE
MXAN_2236	Q1DA66_MYXXD		F	Putative 5'-nucleotidase	0.427926	1.46654	FALSE	0.966179	2.04843	FALSE	-2.48848	5.91039	TRUE	-0.34067	1.48025	FALSE	-0.507816	1.73229	FALSE	-1.63382	3.38286	TRUE
MXAN_2739	Q1D8R7_MYXXD		F	Polymerase/histidinol phosphatase N-terminal domain-containing protein	-0.365346	4.27496	FALSE	-1.31215	3.51394	FALSE	-2.87696	5.52661	TRUE	-0.778261	5.33572	FALSE	-0.990332	3.54511	FALSE	-0.347054	0.978049	FALSE
MXAN_3144	Q1D7M6_MYXXD		F	Putative xanthine dehydrogenase accessory factor	-0.919923	1.0562	FALSE	-1.50869	5.40837	TRUE	-0.0564981	0.12314	FALSE	-0.227742	0.692829	FALSE	0.17705	0.134242	FALSE	-0.965006	0.450414	FALSE
MXAN_4159	Q1D4T9_MYXXD	udk	F	Uridine kinase (EC 2.7.1.48) (Cytidine monophosphokinase) (Uridine monophosphokinase)	-0.329089	1.19285	FALSE	-0.0224757	0.0846153	FALSE	1.45616	5.27219	TRUE	1.20931	4.89763	FALSE	0.969212	2.49706	FALSE	0.303351	3.66665	FALSE
MXAN_5140	Q1D229_MYXXD		F	5'-nucleotidase	-0.201673	1.61271	FALSE	-1.6091	4.879	TRUE	0.241411	1.28312	FALSE	-0.125613	0.935534	FALSE	-0.0794349	0.455176	FALSE	0.607151	2.60686	FALSE
MXAN_6266	Q1CYX8_MYXXD		F	Putative 2',3'-cyclic-nucleotide 2'-phosphodiesterase	2.41593	3.87674	TRUE	3.19902	4.5133	TRUE	1.55867	2.65692	TRUE	-0.348627	0.610316	FALSE	0.509785	1.94496	FALSE	0.0716186	0.176925	FALSE
MXAN_0040	Q1DGA0_MYXXD		G	Putative glucose 1-dehydrogenase	0.445929	1.99016	FALSE	2.29491	1.43867	TRUE	-0.0896411	0.17517	FALSE	-0.324997	1.63	FALSE	-0.0201759	0.0645942	FALSE	-2.24301	1.38934	TRUE
MXAN_0434	Q1DF69_MYXXD	glgX	G	Glycogen debranching enzyme GlgX (EC 3.2.1.-)	-0.000383377	0.000208224	FALSE	-2.8587	2.69342	TRUE	-0.748099	0.442085	FALSE	-0.0886788	0.0549215	FALSE	-1.18282	0.588746	FALSE	0.308069	0.147085	FALSE
MXAN_1026	Q1DDI6_MYXXD		G	Glycosyl transferase, group 1 family protein	2.04451	1.73812	TRUE	-0.985429	0.755392	FALSE	3.56593	2.86441	TRUE	-0.540207	0.363406	FALSE	0.21914	2.17667	FALSE	0.0555096	0.216025	FALSE
MXAN_1042	Q1DDH0_MYXXD		G	Glycosyl transferase, group 1 family protein	-1.5496	1.10463	FALSE	-2.61088	2.03664	TRUE	-2.74224	0.840369	FALSE	0.707761	1.41296	FALSE	-0.579506	0.221851	FALSE	-0.155951	0.0586208	FALSE
MXAN_1674	Q1DBP7_MYXXD		G	NAD dependent epimerase/dehydratase family protein	-3.40783	4.16699	TRUE	-5.22397	5.04788	TRUE	-1.5937	0.51628	FALSE	2.39712	3.84276	TRUE	2.83679	3.91477	TRUE	2.97601	1.67966	TRUE
MXAN_2383	Q1D9S0_MYXXD	mdoH	G	Periplasmic glucan biosynthesis protein	-0.255318	0.944617	FALSE	-1.41996	3.45035	FALSE	-1.9173	2.46175	TRUE	-0.591223	3.5456	FALSE	-0.820003	1.55599	FALSE	-0.708971	0.998103	FALSE
MXAN_3263	Q1D7B1_MYXXD		G	Putative glycosyltransferase	1.88568	1.65774	TRUE	1.76622	1.64683	TRUE	0.832875	0.52288	FALSE	1.39241	1.16239	FALSE	0.632525	1.09269	FALSE	-0.263609	0.314429	FALSE
MXAN_4534	Q1D3S1_MYXXD		G	Chitinase, class I (EC 3.2.1.14)	-1.38427	0.910824	FALSE	-1.1373	2.57608	FALSE	-8.22129	5.90365	TRUE	0.134408	0.312662	FALSE	-1.26396	0.806408	FALSE	-1.79724	2.65692	TRUE
MXAN_4617	Q1D3I8_MYXXD		G	Glycosyl transferase, group 2 family protein (EC 2.4.1.-)	0.289543	0.648754	FALSE	-1.8108	1.93945	TRUE	-0.161396	0.141498	FALSE	0.0571942	0.0873027	FALSE	-1.14292	0.719711	FALSE	-1.31903	0.529263	FALSE
MXAN_5174	Q1D1Z6_MYXXD		G	Metallo-beta-lactamase domain-containing protein	-0.10926	0.912691	FALSE	-0.13837	0.907361	FALSE	-1.50148	4.70599	TRUE	-0.163104	1.50508	FALSE	-0.0842171	0.787821	FALSE	-0.141834	0.725436	FALSE
MXAN_5368	Q1D1F5_MYXXD		G	YdjC-like protein	-1.02414	2.62185	FALSE	-1.0058	3.03658	FALSE	-1.67689	3.80684	TRUE	-0.161865	0.661558	FALSE	0.170218	0.291352	FALSE	0.58304	2.04005	FALSE
MXAN_5376	Q1D1E7_MYXXD		G	Glycosyl hydrolase, family 13	-0.133387	0.0851061	FALSE	-0.801636	0.712702	FALSE	-5.01938	1.98703	TRUE	-0.270373	0.397049	FALSE	-0.485986	0.252566	FALSE	-0.0174928	0.00846537	FALSE
MXAN_5740	Q1D0E6_MYXXD		G	Glycosyl transferase, group 2	-0.875758	4.58475	FALSE	-1.76367	4.61459	TRUE	-3.66367	4.30541	TRUE	-0.380116	2.36325	FALSE	-0.614726	1.35114	FALSE	-0.48513	1.55136	FALSE
MXAN_6236	Q1CZ08_MYXXD		G	Putative polysaccharide-degrading enzyme	-0.371883	0.309018	FALSE	0.93431	1.02442	FALSE	-0.740514	0.351389	FALSE	1.71579	2.95494	TRUE	0.82437	0.822782	FALSE	0.00163221	0.00130821	FALSE
MXAN_6384	Q1CYL5_MYXXD	fucA	G	L-fuculose phosphate aldolase (EC 4.1.2.17)	0.0996642	0.285188	FALSE	-1.96382	5.58013	TRUE	0.224463	1.23118	FALSE	-0.233763	0.669822	FALSE	-0.0597024	0.140169	FALSE	-0.235878	0.782242	FALSE
MXAN_6531	Q1CY70_MYXXD	ptsH	G	Phosphocarrier protein HPR	-0.195698	1.89256	FALSE	-2.19836	4.92775	TRUE	-0.154963	0.905617	FALSE	-0.18449	2.29009	FALSE	-0.494293	2.8077	FALSE	0.0790882	0.157138	FALSE
MXAN_6555	Q1CY46_MYXXD		G	Beta-glucosidase	-0.0907292	0.168048	FALSE	-0.908165	2.64646	FALSE	-1.51617	3.02608	TRUE	-0.4445	0.9935	FALSE	-0.58503	1.12775	FALSE	-0.663005	0.797611	FALSE
MXAN_7165	Q1CWE5_MYXXD	ldhA	G	D-lactate dehydrogenase (EC 1.1.1.28)	-1.37042	1.9222	FALSE	-0.604391	0.748555	FALSE	-0.840495	1.22047	FALSE	-0.370124	0.362804	FALSE	0.343164	0.842911	FALSE	-2.90098	1.58503	TRUE
MXAN_7295	Q1CW15_MYXXD		G	Putative sugar ABC transporter, periplasmic sugar-binding protein	0.912448	3.71034	FALSE	1.71054	3.46646	TRUE	0.278304	0.593615	FALSE	0.594333	2.13584	FALSE	-0.217019	0.407139	FALSE	0.102706	0.154528	FALSE
MXAN_7387	Q1CVS9_MYXXD		G	Glycosyl hydrolase	0.124037	0.452301	FALSE	-2.13748	5.2408	TRUE	-4.82846	0.988106	FALSE	0.0791411	0.298499	FALSE	-0.897772	2.19883	FALSE	-0.32761	1.07978	FALSE
MXAN_0122	Q1DG18_MYXXD		H	Putative GTP cyclohydrolase II	0.0230989	0.0378409	FALSE	1.30418	3.9316	FALSE	-2.03408	4.38725	TRUE	0.510879	1.99096	FALSE	0.446194	0.97959	FALSE	0.177507	0.840951	FALSE
MXAN_2339	Q1D9W4_MYXXD		H	precorrin-2 dehydrogenase (EC 1.3.1.76)	0.593641	1.0297	FALSE	0.776084	1.46854	FALSE	-1.67233	1.40053	TRUE	-0.80693	1.57699	FALSE	-0.728576	1.70922	FALSE	-0.850279	2.17377	FALSE
MXAN_2978	Q1D836_MYXXD		H	5-formyltetrahydrofolate cyclo-ligase (EC 6.3.3.2)	0.266027	0.335852	FALSE	1.50202	2.79694	TRUE	-1.10421	1.00806	FALSE	-0.526062	1.05235	FALSE	0.0101209	0.00966225	FALSE	0.171221	0.590962	FALSE
MXAN_3533	Q1D6J6_MYXXD		H	FAD-binding monooxygenase, PheA/TfdB family	-0.234327	0.756973	FALSE	-0.117648	0.246133	FALSE	-2.27496	4.70079	TRUE	-0.113908	1.01188	FALSE	-0.113016	0.267176	FALSE	0.0422373	0.0753687	FALSE
MXAN_3937	Q1D5F6_MYXXD		H	Luciferase-like monooxygenase family protein	2.01713	0.678333	FALSE	4.33786	3.14436	TRUE	-2.3725	1.61798	TRUE	4.21462	1.65113	TRUE	0.793503	0.188345	FALSE	-4.81624	2.52897	TRUE
MXAN_4192	Q1D4Q6_MYXXD		H	4'-phosphopantetheinyl transferase family protein	0.952656	0.661085	FALSE	-1.0747	1.39569	FALSE	2.06857	2.63757	TRUE	1.39504	1.85334	FALSE	0.800147	0.681498	FALSE	0.0904326	0.237356	FALSE
MXAN_7414	Q1CVQ3_MYXXD	fdhD	H	Sulfur carrier protein FdhD	1.60655	1.99173	TRUE	-1.49557	1.92335	TRUE	1.27335	1.67275	FALSE	-0.751786	0.93181	FALSE	-0.728016	1.94042	FALSE	0.269026	0.668965	FALSE
MXAN_0121	Q1DG19_MYXXD	mmsA	I	Methylmalonate-semialdehyde dehydrogenase (EC 1.2.1.27)	0.225131	0.76041	FALSE	0.745747	2.65746	FALSE	-3.62136	4.11059	TRUE	0.134561	0.476368	FALSE	0.46249	1.73052	FALSE	0.346938	1.06695	FALSE
MXAN_0191	Q1DFV0_MYXXD		I	Fatty acid hydroxylase	-0.0214748	0.0384847	FALSE	-0.140884	0.329885	FALSE	-2.05555	5.08996	TRUE	-0.887476	2.28279	FALSE	-1.6977	3.68782	TRUE	-1.11022	2.40486	FALSE
MXAN_0317	Q1DFH6_MYXXD		I	Fatty acid desaturase family protein	-0.321761	1.42487	FALSE	-1.02314	4.14866	FALSE	-4.74852	8.26487	TRUE	-0.667644	3.40506	FALSE	-0.64134	2.42745	FALSE	-1.04485	3.96519	FALSE
MXAN_0869	Q1DDZ3_MYXXD		I	Triacylglycerol lipase	-0.215641	0.556674	FALSE	-0.381722	0.906069	FALSE	0.636153	2.50303	FALSE	-4.50613	5.51886	TRUE	-4.16343	5.55749	TRUE	-3.76616	4.57182	TRUE
MXAN_1675	Q1DBP6_MYXXD		I	Phospholipid/glycerol acyltransferase domain-containing protein	-1.52239	5.24935	TRUE	-1.21522	1.07659	FALSE	0.520223	1.92394	FALSE	1.87532	5.60534	TRUE	1.04876	5.17866	FALSE	0.543742	0.369166	FALSE
MXAN_2326	Q1D9X7_MYXXD		I	Aldehyde dehydrogenase family protein	0.0906286	0.126881	FALSE	0.208718	0.372324	FALSE	-1.45106	2.81591	TRUE	0.43183	1.05046	FALSE	0.276662	0.628301	FALSE	0.125541	0.369551	FALSE
MXAN_2554	Q1D9A0_MYXXD		I	Oxidoreductase, short chain dehydrogenase/reductase family	1.23013	2.4678	FALSE	1.34747	2.72764	FALSE	-2.01316	2.15019	TRUE	-0.956582	1.26352	FALSE	-0.150768	0.495248	FALSE	0.148276	0.483098	FALSE
MXAN_3191	Q1D7I1_MYXXD		I	DAGKc domain-containing protein	-1.54918	4.34349	TRUE	-2.2539	4.7572	TRUE	-2.75307	2.512	TRUE	0.401829	1.7416	FALSE	0.570007	2.48875	FALSE	0.640277	2.22071	FALSE
MXAN_3463	Q1D6R3_MYXXD		I	Fatty acid desaturase	4.63189	1.56541	TRUE	4.93101	1.66509	TRUE	-2.9887	0.643121	FALSE	0.284875	0.0632353	FALSE	0.478911	2.16169	FALSE	0.276147	0.818909	FALSE
MXAN_3495	Q1D6N4_MYXXD		I	Fatty acid desaturase family protein	-0.285004	0.625563	FALSE	-0.666378	2.15167	FALSE	-8.61667	3.07651	TRUE	-0.777829	1.8984	FALSE	-0.428963	1.20113	FALSE	-0.634308	2.10652	FALSE
MXAN_3942	Q1D5F1_MYXXD	fabD	I	[acyl-carrier-protein] S-malonyltransferase (EC 2.3.1.39)	-0.160713	0.0829119	FALSE	0.212409	0.1705	FALSE	-7.8477	5.50172	TRUE	-1.08613	0.890869	FALSE	-0.546701	0.324691	FALSE	-1.51121	1.30779	TRUE
MXAN_3946	Q1D5E7_MYXXD		I	Putative acyl carier protein	0.3008	0.502997	FALSE	-1.25585	1.88718	FALSE	-5.57661	4.67474	TRUE	-0.151994	0.410098	FALSE	-0.555787	0.674572	FALSE	-0.858965	1.12902	FALSE
MXAN_3949	Q1D5E4_MYXXD		I	Acyl carrier protein	-0.0809689	0.126196	FALSE	-0.512724	1.02115	FALSE	-3.80362	4.36359	TRUE	-0.374468	0.751472	FALSE	-0.253685	0.670564	FALSE	-0.472922	1.02738	FALSE
MXAN_4291	Q1D4F7_MYXXD		I	Carrier domain-containing protein	0.00658321	0.0260665	FALSE	-0.273202	1.17557	FALSE	-3.5993	5.98933	TRUE	0.19321	0.76201	FALSE	0.013556	0.0575837	FALSE	-0.115368	0.437896	FALSE
MXAN_4304	Q1D4E4_MYXXD		I	Acyl-CoA dehydrogenase (EC 1.3.99.-)	0.582622	3.57107	FALSE	1.32133	5.8315	FALSE	-2.95674	6.20054	TRUE	0.202452	1.33099	FALSE	-0.22743	1.16453	FALSE	-1.10512	3.88594	FALSE
MXAN_4305	Q1D4E3_MYXXD		I	Amino acid adenyltransferase	0.430043	2.73176	FALSE	1.34415	5.442	FALSE	-3.80704	4.87612	TRUE	0.0512872	0.201275	FALSE	-0.250343	1.3954	FALSE	-0.94477	4.95804	FALSE
MXAN_4725	FABZ_MYXXD	fabZ	I	3-hydroxyacyl-[acyl-carrier-protein] dehydratase FabZ (EC 4.2.1.59) ((3R)-hydroxymyristoyl-[acyl-carrier-protein] dehydratase) ((3R)-hydroxymyristoyl-ACP dehydrase) (Beta-hydroxyacyl-ACP dehydratase)	-0.12498	0.123219	FALSE	2.38204	2.59178	TRUE	0.390874	0.387389	FALSE	-0.236908	0.189341	FALSE	-1.93206	2.84059	TRUE	-0.242132	0.204504	FALSE
MXAN_5372	Q1D1F1_MYXXD		I	Fatty oxidation complex, beta subunit	0.219007	1.75865	FALSE	2.23225	6.11377	TRUE	0.0105572	0.0432416	FALSE	-0.0779839	0.542391	FALSE	-0.187525	1.26514	FALSE	-0.194795	1.0243	FALSE
MXAN_6306	Q1CYU2_MYXXD		I	Fatty acid desaturase family protein	-0.10719	0.502296	FALSE	-0.938952	4.87453	FALSE	-1.62992	4.47719	TRUE	-0.453701	2.65559	FALSE	-0.400286	1.88127	FALSE	-0.963991	3.97281	FALSE
MXAN_6392	Q1CYK7_MYXXD		I	Putative acyl carrier protein	1.57439	2.37713	TRUE	0.644485	1.92258	FALSE	0.668333	2.11277	FALSE	-3.02285	3.02256	TRUE	-0.159109	0.177907	FALSE	-0.678738	2.36467	FALSE
MXAN_6400	Q1CYJ9_MYXXD	fabF	I	3-oxoacyl-(Acyl-carrier-protein) synthase II (EC 2.3.1.41)	3.17994	2.78453	TRUE	4.33128	3.82932	TRUE	0.179241	0.0359307	FALSE	-0.207987	0.17862	FALSE	-0.444875	0.359244	FALSE	-1.74644	1.30704	TRUE
MXAN_7120	Q1CWJ0_MYXXD		I	UDP-3-O-(3-hydroxymyristoyl) glucosamine N-acyltransferase	-2.05483	1.07395	FALSE	-1.35182	0.679699	FALSE	-2.44138	1.39223	TRUE	1.02528	0.412271	FALSE	0.334195	0.220346	FALSE	0.34565	0.173773	FALSE
MXAN_1076	Q1DDD7_MYXXD	selB	J	Selenocysteine-specific elongation factor (SelB translation factor)	0.0127811	0.0121581	FALSE	-2.35716	2.13222	TRUE	0.652514	1.08559	FALSE	0.304312	0.472233	FALSE	0.149611	0.199756	FALSE	0.815428	0.754087	FALSE
MXAN_1271	Q1DCU5_MYXXD	gluQ	J	Glutamyl-Q tRNA(Asp) synthetase (Glu-Q-RSs) (EC 6.1.1.-)	-0.225083	0.753552	FALSE	2.12393	6.10781	TRUE	0.0785356	0.115378	FALSE	0.318091	1.47438	FALSE	0.36459	0.771206	FALSE	0.0777044	0.245773	FALSE
MXAN_1275	RLMN1_MYXXD	rlmN1	J	Dual-specificity RNA methyltransferase RlmN 1 (EC 2.1.1.192) (23S rRNA (adenine(2503)-C(2))-methyltransferase 1) (23S rRNA m2A2503 methyltransferase 1) (Ribosomal RNA large subunit methyltransferase N 1) (tRNA (adenine(37)-C(2))-methyltransferase 1) (tRNA m2A37 methyltransferase 1)	-0.48584	0.527827	FALSE	2.20229	4.07622	TRUE	-1.26454	1.51963	FALSE	0.315422	0.649085	FALSE	0.527651	0.568953	FALSE	0.0848503	0.272367	FALSE
MXAN_1356	Q1DCL0_MYXXD	hflX	J	GTPase HflX (GTP-binding protein HflX)	-0.251998	1.29035	FALSE	0.374769	1.93447	FALSE	-1.77629	3.35758	TRUE	0.43605	2.73094	FALSE	0.397103	2.11529	FALSE	0.387126	2.35648	FALSE
MXAN_1371	Q1DCJ5_MYXXD		J	Peptidyl-tRNA hydrolase domain protein	-0.429998	0.54694	FALSE	0.524088	0.21443	FALSE	2.51722	5.03673	TRUE	0.592596	1.37947	FALSE	0.365835	0.274689	FALSE	-1.02498	0.483759	FALSE
MXAN_1421	Q1DCE5_MYXXD		J	Pseudouridine synthase (EC 5.4.99.-)	0.146325	0.319648	FALSE	-1.87757	3.93346	TRUE	0.204151	0.468592	FALSE	0.168332	0.36804	FALSE	-0.400438	0.74512	FALSE	0.396504	1.40014	FALSE
MXAN_1469	RL21_MYXXD	rplU	J	50S ribosomal protein L21	0.859093	0.465502	FALSE	4.65858	4.18912	TRUE	2.17187	0.669384	FALSE	1.00816	0.675499	FALSE	-0.40173	0.0933583	FALSE	-0.185729	0.442679	FALSE
MXAN_2028	Q1DAR6_MYXXD		J	tRNA-uridine aminocarboxypropyltransferase (EC 2.5.1.25)	-0.322106	1.08996	FALSE	-1.76955	2.29571	TRUE	-0.118377	0.323052	FALSE	0.578408	2.03676	FALSE	0.100098	0.27936	FALSE	0.505113	0.461607	FALSE
MXAN_2032	Q1DAR2_MYXXD		J	S-adenosylmethionine-dependent methyltransferase domain-containing protein	-0.0715055	0.965819	FALSE	-1.58837	5.75897	TRUE	0.313907	3.36239	FALSE	-0.129738	0.840301	FALSE	-0.463871	1.06186	FALSE	0.0398817	0.0862023	FALSE
MXAN_2416	Q1D9N7_MYXXD		J	RNA methyltransferase, TrmH family	-0.102938	0.239531	FALSE	-1.62426	3.7948	TRUE	0.0296988	0.05247	FALSE	-0.580272	0.81866	FALSE	0.20311	0.687371	FALSE	0.33281	0.742045	FALSE
MXAN_3294	Q1D780_MYXXD	rimI	J	Ribosomal-protein-alanine acetyltransferase (EC 2.3.1.128)	0.0454187	0.0277574	FALSE	-3.12574	2.3227	TRUE	-0.739469	0.553591	FALSE	-0.0212879	0.0127062	FALSE	-0.739769	0.836129	FALSE	1.62816	0.980135	FALSE
MXAN_3298	EFTU2_MYXXD	tuf2	J	Elongation factor Tu 2 (EF-Tu 2)	-0.751025	0.941859	FALSE	-3.46892	3.96568	TRUE	-0.239201	0.191902	FALSE	0.170773	0.453705	FALSE	-0.0302777	0.0172796	FALSE	-0.0778317	0.0771121	FALSE
MXAN_3707	Q1D630_MYXXD		J	Protein-L-isoD(D-D) O-methyltransferase	-0.344327	0.577083	FALSE	-1.73722	3.76949	TRUE	-0.486038	0.954776	FALSE	0.0419579	0.121687	FALSE	0.282393	0.458512	FALSE	0.38598	0.925073	FALSE
MXAN_3731	MIAA_MYXXD	miaA	J	tRNA dimethylallyltransferase (EC 2.5.1.75) (Dimethylallyl diphosphate:tRNA dimethylallyltransferase) (DMAPP:tRNA dimethylallyltransferase) (DMATase) (Isopentenyl-diphosphate:tRNA isopentenyltransferase) (IPP transferase) (IPPT) (IPTase)	-0.44243	0.213324	FALSE	-2.01888	3.06324	TRUE	0.987247	2.50925	FALSE	0.662275	1.89825	FALSE	-0.0278478	0.00986776	FALSE	0.417435	0.654557	FALSE
MXAN_4082	EFG3_MYXXD	fusA3	J	Elongation factor G 3 (EF-G 3)	0.444103	1.40276	FALSE	0.295167	1.01457	FALSE	2.85019	5.53452	TRUE	-2.62513	4.51104	TRUE	0.656399	2.30394	FALSE	1.72889	6.24404	TRUE
MXAN_4360	Q1D490_MYXXD	tilS	J	tRNA(Ile)-lysidine synthase (EC 6.3.4.19) (tRNA(Ile)-2-lysyl-cytidine synthase) (tRNA(Ile)-lysidine synthetase)	-0.178298	0.084204	FALSE	-2.92416	2.57755	TRUE	-1.5101	0.601178	FALSE	1.22422	3.39065	FALSE	0.368012	0.173084	FALSE	0.658131	0.375032	FALSE
MXAN_4773	RL32_MYXXD	rpmF	J	50S ribosomal protein L32	0.0586758	0.123462	FALSE	1.93862	4.09912	TRUE	0.442441	1.14605	FALSE	0.128328	0.27437	FALSE	-0.461276	1.5352	FALSE	-0.163643	0.5233	FALSE
MXAN_4815	Q1D2Z7_MYXXD		J	Ribosomal subunit interface protein	0.895366	2.49743	FALSE	1.52124	4.56408	TRUE	-1.2001	3.83788	FALSE	0.751353	2.80925	FALSE	1.26222	3.8612	FALSE	0.0361981	0.205324	FALSE
MXAN_5980	TTCA_MYXXD	ttcA	J	tRNA-cytidine(32) 2-sulfurtransferase	-0.730535	2.52648	FALSE	-1.48601	4.55973	TRUE	-0.471442	1.53714	FALSE	0.0244727	0.0688691	FALSE	0.218213	0.598474	FALSE	0.26849	2.04334	FALSE
MXAN_6526	Q1CY74_MYXXD	rpmB	J	50S ribosomal protein L28	1.15564	1.25845	FALSE	1.62854	2.32915	TRUE	1.21588	1.45395	FALSE	0.813741	0.561805	FALSE	0.29106	0.28372	FALSE	0.180309	1.04024	FALSE
MXAN_6656	Q1CXV0_MYXXD		J	RNA 2',3'-cyclic phosphodiesterase (RNA 2',3'-CPDase) (EC 3.1.4.58)	0.0622373	0.290692	FALSE	-1.64444	5.43817	TRUE	-0.136992	0.55153	FALSE	-0.190954	0.938469	FALSE	-0.217563	0.956037	FALSE	-0.19805	1.70362	FALSE
MXAN_0228	Q1DFR3_MYXXD		K	DNA-binding protein	-0.345726	2.79787	FALSE	-0.767826	4.36276	FALSE	-4.46367	4.1431	TRUE	0.268345	1.50873	FALSE	0.346515	2.00888	FALSE	0.309517	1.44264	FALSE
MXAN_0353	Q1DFE6_MYXXD		K	Sigma-54 dependent transcriptional regulator, Fis family	0.639176	2.47657	FALSE	1.75034	5.64681	TRUE	0.468846	1.55529	FALSE	0.603201	2.63194	FALSE	0.604244	2.07228	FALSE	0.0314322	0.137984	FALSE
MXAN_0633	Q1DEM2_MYXXD	ddiA	K	DNA-binding protein, XRE-family HTH domain	2.89897	6.1647	TRUE	3.0838	6.02617	TRUE	1.04753	3.55423	FALSE	-8.41801	7.569	TRUE	-10.6836	8.40923	TRUE	-12.7241	10.0167	TRUE
MXAN_0943	Q1DDR9_MYXXD		K	Transcriptional regulator, MarR family	-0.224934	0.540355	FALSE	-2.40788	6.57888	TRUE	0.0814905	0.355269	FALSE	-0.162038	0.880157	FALSE	0.0547972	0.106012	FALSE	0.543334	2.04748	FALSE
MXAN_0948	Q1DDR4_MYXXD		K	Putative zinc-finger domain-containing protein	-0.0254745	0.0351642	FALSE	-0.0871301	0.150082	FALSE	-2.22987	3.8883	TRUE	0.41197	1.06248	FALSE	-0.848422	2.27305	FALSE	-0.601767	2.35087	FALSE
MXAN_1137	Q1DD76_MYXXD		K	Transcriptional regulator, AraC family	-0.281057	0.650042	FALSE	-1.47614	3.59818	TRUE	-0.0164528	0.036247	FALSE	-0.0473995	0.12187	FALSE	0.0820456	0.174506	FALSE	0.165481	0.318207	FALSE
MXAN_1152	Q1DD61_MYXXD	risR	K	Transcriptional regulator, IscR family	-0.645387	2.12466	FALSE	-1.47114	6.75768	TRUE	-0.569595	3.15514	FALSE	0.029345	0.214647	FALSE	-0.215302	0.343696	FALSE	-0.175838	1.06054	FALSE
MXAN_1279	Q1DCT7_MYXXD		K	DANN binding response regulator	-1.19862	0.816638	FALSE	-1.30853	2.30965	FALSE	-0.561608	0.991285	FALSE	1.13514	2.62281	FALSE	1.95616	1.47646	TRUE	0.124781	0.207502	FALSE
MXAN_1359	Q1DCK7_MYXXD		K	Transcriptional regulator w/wHTH & WYL domains	1.56708	6.3637	TRUE	1.68642	7.01851	TRUE	3.42159	10.9424	TRUE	0.0132442	0.194856	FALSE	0.136642	1.0356	FALSE	0.210318	2.13527	FALSE
MXAN_1360	Q1DCK6_MYXXD		K	Transcriptional regulator w/wHTH & WYL domains	1.45699	5.98691	TRUE	1.66188	5.20681	TRUE	3.36129	8.02212	TRUE	0.0318422	0.273843	FALSE	0.161236	1.41224	FALSE	0.251887	0.984289	FALSE
MXAN_1514	Q1DC57_MYXXD		K	ECF-sigma factor	1.05038	0.406395	FALSE	4.99009	2.42539	TRUE	0.0394239	0.0116629	FALSE	2.23972	1.06964	FALSE	1.12505	1.4448	FALSE	0.299802	1.1243	FALSE
MXAN_1727	Q1DBJ5_MYXXD		K	Transcriptional regulator, TetR family	-1.53348	4.53007	TRUE	-0.449811	1.3195	FALSE	0.520946	2.34074	FALSE	0.286197	0.81204	FALSE	1.49605	4.42545	TRUE	-0.427336	0.531253	FALSE
MXAN_2230	Q1DA72_MYXXD		K	Transcriptional regulator, LuxR family	-0.232352	0.384503	FALSE	-0.609664	1.67825	FALSE	0.00598145	0.00321424	FALSE	0.306674	0.228957	FALSE	0.631523	0.337208	FALSE	2.20457	1.50867	TRUE
MXAN_2794	Q1D8L2_MYXXD		K	Transcriptional regulator, TetR family	-2.13098	2.02171	TRUE	-5.3653	3.84851	TRUE	0.0637078	0.0321016	FALSE	-0.0207238	0.024539	FALSE	0.818477	0.363855	FALSE	0.741441	0.506905	FALSE
MXAN_2869	Q1D8E3_MYXXD		K	Transcriptional regulator, TetR family	0.872147	2.32162	FALSE	4.16805	8.61835	TRUE	0.52587	1.08052	FALSE	0.235055	1.17555	FALSE	0.0123296	0.0153848	FALSE	-0.138253	1.73739	FALSE
MXAN_2871	Q1D8E1_MYXXD		K	Transcriptional regulator, TetR family	-0.553281	1.70389	FALSE	-1.92554	0.940159	FALSE	-3.20712	5.20178	TRUE	-0.0565062	0.23637	FALSE	0.2175	0.381994	FALSE	0.865832	0.324415	FALSE
MXAN_3117	Q1D7Q3_MYXXD	fruA	K	FruA protein	1.33645	0.653226	FALSE	1.05012	0.544134	FALSE	-3.50086	2.17526	TRUE	0.0892358	0.0416717	FALSE	0.447017	0.156804	FALSE	2.17658	1.85187	TRUE
MXAN_3125	Q1D7P5_MYXXD		K	Winged helix DNA-binding domain-containing protein	-0.431409	0.521214	FALSE	-1.45873	2.41126	TRUE	-3.17888	3.97257	TRUE	0.680962	1.30378	FALSE	0.671677	0.947116	FALSE	0.467809	1.46776	FALSE
MXAN_3418	Q1D6V8_MYXXD		K	Sigma-54 dependent DNA-binding response regulator	-0.474298	0.349457	FALSE	3.03667	3.09033	TRUE	0.185719	0.140333	FALSE	0.164557	0.12569	FALSE	0.333714	0.303432	FALSE	0.107166	0.30356	FALSE
MXAN_3950	Q1D5E3_MYXXD	taA	K	NusG-like protein	-0.17134	0.225962	FALSE	2.25433	4.55871	TRUE	-3.842	3.14057	TRUE	-0.484808	1.04486	FALSE	0.234035	0.320891	FALSE	-3.91268	3.11425	TRUE
MXAN_4020	Q1D574_MYXXD		K	Sigma-54 dependent transcriptional regulator, Fis family	-0.331582	3.66473	FALSE	-0.248223	3.41895	FALSE	-1.98013	7.85399	TRUE	0.112827	1.77688	FALSE	0.291725	3.5839	FALSE	-0.118418	2.11904	FALSE
MXAN_4072	Q1D523_MYXXD		K	DNA-binding response regulator, LuxR family	-1.25191	0.8767	FALSE	1.66215	1.99179	TRUE	0.649368	0.535157	FALSE	0.97398	1.2497	FALSE	2.13755	1.61199	TRUE	0.354905	0.921683	FALSE
MXAN_4147	Q1D4V1_MYXXD	rpoE1	K	RNA polymerase ECF sigma factor	-0.134318	0.253528	FALSE	-0.388974	0.76902	FALSE	-1.11043	1.89713	FALSE	-0.14047	0.353756	FALSE	-0.338786	0.602949	FALSE	-1.47815	2.12383	TRUE
MXAN_4164	Q1D4T4_MYXXD		K	DNA-binding response regulator, OmpR_PhoB family	-0.0532737	0.160086	FALSE	-1.91939	4.94555	TRUE	0.168575	0.542245	FALSE	-0.270396	1.08568	FALSE	-0.574093	2.68281	FALSE	0.0054493	0.0166785	FALSE
MXAN_4446	LEXA_MYXXD	lexA	K	LexA repressor	-2.78397	2.87239	TRUE	-3.20704	4.55388	TRUE	-10.5611	7.52646	TRUE	0.441426	5.12899	FALSE	0.926733	0.933709	FALSE	0.433897	0.641841	FALSE
MXAN_4481	Q1D3X3_MYXXD		K	DNA-binding protein	0.155324	0.436079	FALSE	0.230363	0.717256	FALSE	1.04353	2.75789	FALSE	-6.2596	6.43838	TRUE	-5.51595	6.48472	TRUE	-5.79023	4.61949	TRUE
MXAN_4535	Q1D3S0_MYXXD		K	ECF-sigma factor	-0.930959	0.627182	FALSE	-2.53585	2.77195	TRUE	-1.53865	0.602908	FALSE	0.812807	1.50588	FALSE	0.406431	0.137767	FALSE	2.06332	0.760587	FALSE
MXAN_4977	Q1D2J0_MYXXD		K	Sigma-54 dependent DNA-binding response regulator	1.02313	1.00208	FALSE	1.40567	1.53403	FALSE	2.21384	3.50341	TRUE	0.820053	1.55501	FALSE	1.17749	1.38525	FALSE	0.419957	0.273209	FALSE
MXAN_4983	Q1D2I4_MYXXD		K	Sigma-54 dependent transcriptional regulator	-2.1377	1.90539	TRUE	-2.24402	1.88107	TRUE	-2.06135	0.485938	FALSE	0.660933	1.48501	FALSE	1.05466	0.528732	FALSE	0.397422	0.187831	FALSE
MXAN_5120	Q1D249_MYXXD		K	TipA-like transkrictional regulator	0.592005	0.350421	FALSE	0.396701	0.160251	FALSE	1.40049	1.2127	FALSE	1.54695	1.42677	TRUE	-0.00305796	0.00128793	FALSE	2.1156	1.30624	TRUE
MXAN_5125	Q1D244_MYXXD	mrpC	K	Transcriptional regulator MrpC	-0.0665727	0.163227	FALSE	-0.146885	0.432472	FALSE	-2.58912	2.00108	TRUE	-0.234884	1.10897	FALSE	0.68063	2.53746	FALSE	0.184687	0.813754	FALSE
MXAN_5492	Q1D138_MYXXD		K	Transcriptional regulator, LysR family	-2.85023	1.26739	TRUE	-0.153477	0.183363	FALSE	-0.39049	0.314578	FALSE	-0.293458	0.301464	FALSE	2.81589	1.24098	FALSE	-0.624694	1.13403	FALSE
MXAN_5872	Q1D014_MYXXD		K	DNA-binding protein	-1.13798	1.15136	FALSE	-1.32337	1.99573	FALSE	0.290677	0.305506	FALSE	1.13563	2.06698	FALSE	1.29283	1.148	FALSE	1.66856	2.54004	TRUE
MXAN_5879	Q1D007_MYXXD		K	Sigma-54 dependent transcriptional regulator, Fis family	-1.26551	0.74261	FALSE	2.10951	1.7814	TRUE	-0.600423	0.184205	FALSE	1.03546	1.33382	FALSE	1.92822	1.0472	FALSE	-0.0640383	0.0312709	FALSE
MXAN_6037	Q1CZK1_MYXXD	cspE	K	Cold-shock protein CspE	-0.789293	3.34179	FALSE	0.241036	0.585811	FALSE	-1.48642	4.27432	TRUE	0.615128	2.52296	FALSE	-0.250062	2.49348	FALSE	0.498948	1.12474	FALSE
MXAN_6210	Q1CZ32_MYXXD		K	Winged helix DNA-binding domain-containing protein	5.53214	5.68792	TRUE	2.92924	3.45226	TRUE	-0.716108	0.18524	FALSE	0.70106	0.550402	FALSE	1.08841	2.49474	FALSE	2.5449	3.53254	TRUE
MXAN_6369	Q1CYN0_MYXXD		K	Transcriptional regulator, TetR family	0.790675	1.5877	FALSE	-0.0256371	0.0330192	FALSE	-0.674773	1.23939	FALSE	-2.02039	3.76636	TRUE	-1.35002	2.47418	FALSE	-1.43676	4.46513	FALSE
MXAN_6646	Q1CXW0_MYXXD		K	Transcriptional regulator, MarR family	-0.14656	0.573888	FALSE	-1.70917	3.88268	TRUE	0.0446668	0.127637	FALSE	0.0510397	0.165657	FALSE	0.320564	0.754128	FALSE	-0.180869	0.345815	FALSE
MXAN_6681	Q1CXS5_MYXXD		K	RNA polymerase sigma-70 factor, ECF subfamily	0.360977	0.150105	FALSE	-0.75434	0.538266	FALSE	-3.86141	2.19661	TRUE	-1.57715	0.992612	FALSE	-2.12526	1.30176	TRUE	-0.29763	0.200646	FALSE
MXAN_7072	Q1CWN8_MYXXD		K	Transcriptional regulator, GntR family/aminotransferase, classes I and II family protein	-0.925313	1.95681	FALSE	0.00684595	0.0141718	FALSE	-5.52628	1.98889	TRUE	-0.398129	1.71572	FALSE	-0.949618	2.01603	FALSE	-0.954316	3.30044	FALSE
MXAN_7369	Q1CVU7_MYXXD		K	DNA-binding protein	-1.27869	3.02728	FALSE	-0.484792	0.751257	FALSE	-8.93961	6.60048	TRUE	0.45649	2.78135	FALSE	0.894506	2.33495	FALSE	0.880239	1.04189	FALSE
MXAN_7393	Q1CVS3_MYXXD		K	Sigma-54 factor interaction domain-containing protein	-1.9415	0.910165	FALSE	-2.56967	1.17905	FALSE	-1.74586	0.532572	FALSE	1.98122	0.936488	FALSE	-0.333749	0.652537	FALSE	2.10916	1.82538	TRUE
MXAN_7467	Q1CVK2_MYXXD		K	DNA-binding protein	-0.583943	2.19453	FALSE	-0.323165	0.667737	FALSE	1.7955	6.8459	TRUE	-2.00073	4.73343	TRUE	-0.727027	0.973176	FALSE	-1.70359	2.42996	TRUE
MXAN_0148	Q1DFZ2_MYXXD		L	RecN-like protein	0.0938716	0.328656	FALSE	-2.0929	5.60609	TRUE	-1.90867	0.390382	FALSE	0.146352	0.853062	FALSE	0.00945663	0.0187138	FALSE	-0.00691414	0.00441243	FALSE
MXAN_0149	Q1DFZ1_MYXXD	sbcD2	L	SbcD subunit of SbcCD nuclease	-0.924993	1.18646	FALSE	-4.15729	2.05061	TRUE	-4.67041	6.16399	TRUE	-0.0211411	0.0879235	FALSE	-0.357722	0.13657	FALSE	1.49267	0.397549	FALSE
MXAN_0244	Q1DFP8_MYXXD		L	AlkC-like protein for DNA alkylation repair	-1.28848	1.11669	FALSE	-2.36003	2.2024	TRUE	-0.787421	0.931464	FALSE	0.473628	0.863863	FALSE	0.139069	0.0758139	FALSE	0.0260735	0.0150811	FALSE
MXAN_0246	RECF_MYXXD	recF	L	Component of RecFOR system	-0.666273	0.791021	FALSE	-2.73932	3.39643	TRUE	0.0801382	0.381107	FALSE	-0.0141234	0.0516046	FALSE	0.475593	0.396944	FALSE	0.557012	0.596776	FALSE
MXAN_0958	Q1DDQ4_MYXXD	sbcD1	L	Nuclease SbcCD subunit D	2.06745	5.19085	TRUE	2.17447	5.21766	TRUE	0.73269	2.0222	FALSE	-0.0140529	0.0316218	FALSE	0.857613	3.73694	FALSE	1.08714	6.17982	FALSE
MXAN_0959	Q1DDQ3_MYXXD	sbcC1	L	Nuclease SbcCD subunit C	1.83677	4.29891	TRUE	1.9512	4.32116	TRUE	0.820546	2.11358	FALSE	0.199703	0.498852	FALSE	0.55323	3.09458	FALSE	0.729218	4.20718	FALSE
MXAN_0997	Q1DDL5_MYXXD	lhr	L	ATP-dependent helicase	2.24249	6.23469	TRUE	1.67277	2.27091	TRUE	1.61378	4.32606	TRUE	-0.182203	0.705234	FALSE	0.323677	1.98333	FALSE	0.529042	0.564361	FALSE
MXAN_1382	Q1DCI4_MYXXD		L	TatD 3'-5' exonuclease	0.206472	0.0877911	FALSE	-2.29131	1.65858	TRUE	-2.25861	1.57405	TRUE	-0.684125	0.327397	FALSE	-0.92185	0.790058	FALSE	-0.00846338	0.0184633	FALSE
MXAN_1388	Q1DCH8_MYXXD	recA2	L	Recombinase A2	2.84963	6.89365	TRUE	3.4442	8.02986	TRUE	4.09432	7.69113	TRUE	0.938772	4.61565	FALSE	1.13655	4.14953	FALSE	1.17033	7.15553	FALSE
MXAN_1428	Q1DCD8_MYXXD	priA	L	Primosomal ATP-dependent helicase	1.98583	5.06169	TRUE	2.474	5.36507	TRUE	0.212669	0.430632	FALSE	0.847731	3.11754	FALSE	1.18082	4.71969	FALSE	0.717875	3.45787	FALSE
MXAN_1441	Q1DCC5_MYXXD	recA1	L	Recombinase A1	2.30692	5.59017	TRUE	2.32882	8.45064	TRUE	3.41683	6.84474	TRUE	0.5569	2.67035	FALSE	0.947565	1.83557	FALSE	1.18162	6.00634	FALSE
MXAN_1651	Q1DBS0_MYXXD	ruvA	L	RuvA subunit of RuvABC resolvase complex	3.017	2.59029	TRUE	4.00154	3.39229	TRUE	3.06757	2.84115	TRUE	-0.535007	0.357816	FALSE	0.745204	1.24977	FALSE	0.523488	1.57252	FALSE
MXAN_1950	Q1DAY5_MYXXD	recQ	L	ATP-dependent DNA helicase	-0.557369	0.512418	FALSE	1.89659	2.43798	TRUE	-1.16774	0.35385	FALSE	1.63437	2.64616	TRUE	1.71575	2.26777	TRUE	0.174355	0.242839	FALSE
MXAN_2546	Q1D9A8_MYXXD	dinB	L	Error-prone DNA polymerase IV	1.88954	3.68363	TRUE	2.75131	5.4559	TRUE	1.27781	1.99009	FALSE	0.815387	1.20528	FALSE	0.490586	1.18409	FALSE	0.212956	1.05831	FALSE
MXAN_2609	Q1D945_MYXXD	uvrA	L	UvrA subunit of UvrABC excinuclease	2.79298	8.16452	TRUE	2.67656	8.62795	TRUE	4.71604	11.4137	TRUE	0.127029	1.29719	FALSE	0.326453	2.82841	FALSE	0.376764	3.381	FALSE
MXAN_2633	UVRC_MYXXD	uvrC	L	UvrC subunit of UvrABC excinuclease	0.111162	0.256272	FALSE	1.50048	1.96705	TRUE	0.123527	0.263319	FALSE	-0.203763	0.273358	FALSE	0.0516953	0.085804	FALSE	0.261508	0.279685	FALSE
MXAN_2984	Q1D830_MYXXD		L	RecJ-like single-strand specific DNA exonuclease	-1.56636	2.87249	TRUE	-4.4916	3.90222	TRUE	-1.79283	2.11718	TRUE	-0.540525	0.804963	FALSE	0.510098	0.572146	FALSE	0.256701	0.154144	FALSE
MXAN_3030	Q1D7Y4_MYXXD		L	MutS related protein	-0.411119	0.514904	FALSE	-1.66896	1.32647	TRUE	0.0264091	0.020122	FALSE	0.507356	0.652112	FALSE	0.209649	0.267886	FALSE	-0.175062	0.0628303	FALSE
MXAN_3580	Q1D6F3_MYXXD	recJ	L	Single-stranded DNA specific exonuclease	5.7209	3.11306	TRUE	5.55658	3.02457	TRUE	4.10167	2.35147	TRUE	1.99299	1.11745	FALSE	-0.00228691	0.00471105	FALSE	0.427661	0.690434	FALSE
MXAN_3833	Q1D5Q8_MYXXD		L	ATP-dependent DNA helicase	0.769594	3.59487	FALSE	0.969908	6.26446	FALSE	2.183	7.84664	TRUE	0.188311	2.90665	FALSE	0.148815	0.558359	FALSE	0.27198	2.58626	FALSE
MXAN_3982	Q1D5B1_MYXXD	dnaE2	L	Error-prone DNA polymerase E2	3.76944	4.02133	TRUE	4.54922	4.88289	TRUE	-1.3438	0.238516	FALSE	0.063828	0.0545539	FALSE	-3.20956	3.67958	TRUE	-5.02537	6.33801	TRUE
MXAN_3990	Q1D5A3_MYXXD	imuB	L	ImuB subunit of DnaE2-ImuA-ImuB complex	1.13004	0.934727	FALSE	2.09909	2.38374	TRUE	-3.6253	2.52213	TRUE	-0.575443	0.526239	FALSE	-0.52225	0.358874	FALSE	-1.14886	2.04739	FALSE
MXAN_4539	Q1D3R6_MYXXD		L	HerA-like DNA helicase	-2.28694	2.40641	TRUE	0.942561	1.45946	FALSE	-0.610919	0.293042	FALSE	0.614183	0.92632	FALSE	1.61745	1.14379	FALSE	-0.334277	0.0986502	FALSE
MXAN_4973	RUVC_MYXXD	ruvC	L	RuvC subunit of RuvABC resolvase	-0.0463157	0.105613	FALSE	-1.45213	1.37029	TRUE	0.296407	0.635117	FALSE	0.244439	0.936407	FALSE	-0.260194	0.791726	FALSE	0.423931	0.321926	FALSE
MXAN_5350	Q1D1H3_MYXXD	recN	L	SMC-like DNA repair protein	7.74935	4.56621	TRUE	6.51477	4.15152	TRUE	6.85918	4.27779	TRUE	2.78869	2.07495	TRUE	0.409267	1.82778	FALSE	0.996664	6.49928	FALSE
MXAN_5509	Q1D121_MYXXD	recD	L	RecD subunit of RecBCD helicase/nuclease complex	1.71782	1.36519	TRUE	1.10741	1.44392	FALSE	4.81977	8.92547	TRUE	0.323695	1.80947	FALSE	1.75944	1.23676	FALSE	0.851117	1.02803	FALSE
MXAN_5795	Q1D091_MYXXD	dinG	L	ATP-dependent DNA helicase	-2.69365	1.85523	TRUE	-3.72126	2.86773	TRUE	0.107906	0.525629	FALSE	0.0229926	0.0745441	FALSE	0.81327	0.420008	FALSE	0.358061	0.139546	FALSE
MXAN_6708	RECX_MYXXD	recX	L	Negative regulator of RecA	1.82638	1.43988	TRUE	2.56329	1.3	TRUE	1.1427	1.21643	FALSE	1.48408	1.63903	TRUE	2.93421	2.42814	TRUE	2.60642	1.3074	TRUE
MXAN_0115	Q1DG25_MYXXD		M	Peptidase C39 domain-containing protein	-1.4948	3.19048	TRUE	-0.914888	2.7342	FALSE	-3.0876	5.44531	TRUE	0.984492	3.65801	FALSE	0.73644	1.48775	FALSE	0.397759	1.20039	FALSE
MXAN_0423	Q1DF79_MYXXD		M	SPFH domain/band 7 family domain protein	2.41334	1.99951	TRUE	5.79202	3.90202	TRUE	5.67339	3.89975	TRUE	-4.44937	3.2101	TRUE	-1.31671	1.22614	FALSE	0.114522	0.276993	FALSE
MXAN_0606	Q1DEP9_MYXXD		M	Transporter, small conductance mechanosensitive ion channel (MscS) family	-0.428817	3.95683	FALSE	-0.60452	2.77284	FALSE	-1.58157	3.50947	TRUE	-0.0951457	0.521131	FALSE	0.322409	1.91046	FALSE	0.251255	0.832394	FALSE
MXAN_1286	Q1DCT0_MYXXD	abcA	M	ABC transporter, permease/ATP-binding protein	0.350929	0.668651	FALSE	-2.19606	3.00776	TRUE	-2.66884	4.06327	TRUE	-1.06453	1.28784	FALSE	-0.294371	1.00861	FALSE	-1.00562	0.564659	FALSE
MXAN_2713	Q1D8U3_MYXXD		M	M23 peptidase domain protein (EC 3.4.24.-)	-0.283479	1.70066	FALSE	-1.84398	2.74113	TRUE	-1.56798	3.00731	TRUE	0.0566616	0.195982	FALSE	-0.19591	0.508835	FALSE	0.104642	0.0502606	FALSE
MXAN_4967	LPXC_MYXXD	lpxC	M	UDP-3-O-acyl-N-acetylglucosamine deacetylase (UDP-3-O-acyl-GlcNAc deacetylase) (EC 3.5.1.108) (UDP-3-O-[R-3-hydroxymyristoyl]-N-acetylglucosamine deacetylase)	-1.87792	3.85322	TRUE	-1.21598	3.22634	FALSE	-2.68681	3.3509	TRUE	-0.300501	1.11517	FALSE	-0.480969	0.572204	FALSE	-0.694914	1.78927	FALSE
MXAN_5348	Q1D1H5_MYXXD		M	M23 peptidase domain protein (EC 3.4.24.-)	-0.282321	1.12304	FALSE	-1.58258	4.50743	TRUE	-1.35038	4.348	FALSE	-0.107141	0.403789	FALSE	-0.686417	2.42629	FALSE	-0.0727062	0.163518	FALSE
MXAN_5478	Q1D152_MYXXD		M	LysM domain protein	0.476579	2.29107	FALSE	-2.01975	5.47242	TRUE	-1.57803	2.81853	TRUE	-0.025362	0.140489	FALSE	-0.523924	0.976832	FALSE	-0.297619	0.847441	FALSE
MXAN_5607	MRAY_MYXXD	mraY	M	Phospho-N-acetylmuramoyl-pentapeptide-transferase (EC 2.7.8.13) (UDP-MurNAc-pentapeptide phosphotransferase)	-0.489978	0.42218	FALSE	-2.11811	0.758414	FALSE	-2.55081	0.750368	FALSE	1.54653	2.14836	TRUE	0.384709	0.308221	FALSE	0.892491	0.234361	FALSE
MXAN_5610	Q1D0S4_MYXXD		M	Penicillin-binding protein	-0.963085	2.50299	FALSE	-3.78476	4.48662	TRUE	-5.97217	1.44321	TRUE	-0.0424809	0.0700248	FALSE	-0.886623	0.588637	FALSE	0.422244	0.342172	FALSE
MXAN_5690	Q1D0J5_MYXXD		M	Transglycosylase, Slt family	0.106803	0.492913	FALSE	-2.04743	4.17488	TRUE	0.230918	0.562325	FALSE	0.144357	0.433364	FALSE	-0.622845	1.72467	FALSE	-0.694099	1.42159	FALSE
MXAN_5951	Q1CZT5_MYXXD		M	D-ala D-ala ligase domain protein	-0.728106	2.51964	FALSE	-1.33764	1.38094	FALSE	-2.22131	2.15084	TRUE	0.522321	0.734028	FALSE	0.557558	0.410729	FALSE	1.31694	1.00425	FALSE
MXAN_6403	Q1CYJ6_MYXXD		M	Putative ABC transporter, permease protein	1.89887	1.04049	FALSE	2.48014	2.53254	TRUE	1.5126	1.00967	FALSE	-2.23113	2.08388	TRUE	-0.130266	0.0453926	FALSE	-1.63284	2.2684	TRUE
MXAN_6404	Q1CYJ5_MYXXD		M	LolA-like lipoprotein-sorting protein	1.02507	1.13301	FALSE	1.36054	2.12943	FALSE	-0.174271	0.178652	FALSE	-0.85216	1.13357	FALSE	-0.710208	0.701822	FALSE	-2.55893	1.94581	TRUE
MXAN_6416	Q1CYI3_MYXXD	ddpX	M	D-alanyl-D-alanine dipeptidase (D-Ala-D-Ala dipeptidase) (EC 3.4.13.22)	-0.526646	1.93104	FALSE	-1.73464	2.69559	TRUE	-0.685492	1.05084	FALSE	0.194071	0.948752	FALSE	-0.882672	1.37485	FALSE	-0.955614	1.23922	FALSE
MXAN_6502	Q1CY98_MYXXD		M	SGNH hydrolase-type esterase domain-containing protein	-0.82892	1.32919	FALSE	-1.49605	6.03412	TRUE	-0.603085	2.25021	FALSE	0.0527883	0.310575	FALSE	0.114128	0.107638	FALSE	0.194266	0.872552	FALSE
MXAN_6542	Q1CY59_MYXXD		M	SPFH domain/band 7 family domain protein	0.805058	2.83549	FALSE	1.21561	3.82685	FALSE	1.40145	3.49218	FALSE	-1.85342	5.29699	TRUE	-1.55859	3.37067	TRUE	-1.42692	3.13638	FALSE
MXAN_6898	Q1CX61_MYXXD		M	OmpA porin like protein	-0.346122	0.44173	FALSE	-2.41457	2.4009	TRUE	0.922691	1.47326	FALSE	-0.337701	0.424159	FALSE	-0.0011735	0.00153775	FALSE	-0.000561714	0.000410128	FALSE
MXAN_7415	Q1CVQ2_MYXXD		M	Bacterial sugar transferase	-0.372687	1.89529	FALSE	0.554487	2.63544	FALSE	-4.86488	3.46369	TRUE	-0.498873	2.81618	FALSE	-0.809537	1.36645	FALSE	-0.041791	0.129995	FALSE
MXAN_0359	Q1DFE0_MYXXD	fimU1	N	Type 4 pilus biogenesis operon protein	-0.173542	0.467702	FALSE	0.0734024	0.228731	FALSE	-2.47167	4.96005	TRUE	-0.624393	2.60383	FALSE	-0.295485	0.987034	FALSE	-0.161356	0.39008	FALSE
MXAN_0360	Q1DFD9_MYXXD	pilW1	N	Type 4 pilus biogenesis operon protein	-0.0268536	0.117753	FALSE	-0.627272	2.84014	FALSE	-1.95054	5.96762	TRUE	-0.512365	3.73347	FALSE	-0.133946	0.952626	FALSE	0.268596	1.35516	FALSE
MXAN_0361	Q1DFD8_MYXXD	pilV1	N	Type 4 pilus biogenesis operon protein	-0.00124884	0.00325938	FALSE	-0.446083	1.65967	FALSE	-2.22069	4.32605	TRUE	-0.498546	2.37596	FALSE	-0.240988	1.2603	FALSE	0.0360599	0.127839	FALSE
MXAN_0362	Q1DFD7_MYXXD	pilY1.1	N	Putative pilus biogenesis operon protein	0.0415473	0.288749	FALSE	-0.262178	2.49318	FALSE	-1.50798	5.6271	TRUE	-0.437409	3.86705	FALSE	-0.195239	2.46998	FALSE	-0.169868	2.09535	FALSE
MXAN_0206	Q1DFT5_MYXXD	popC	O	Peptidase, S8A (Subtilisin) subfamily (EC 3.4.21.-)	-0.0239787	0.212508	FALSE	0.92481	5.05345	FALSE	-2.35308	5.01157	TRUE	0.392489	4.37588	FALSE	0.435215	3.62373	FALSE	-0.244404	2.11965	FALSE
MXAN_0548	Q1DEV6_MYXXD		O	Glutathione S-transferase domain protein	0.359136	1.67894	FALSE	1.69742	4.66457	TRUE	0.692109	2.11938	FALSE	-0.381227	2.15968	FALSE	-0.00989199	0.0335484	FALSE	-0.341148	0.695218	FALSE
MXAN_0587	Q1DER8_MYXXD		O	Serine protease (EC 3.4.21.-)	1.08363	1.6867	FALSE	1.25731	3.01735	FALSE	-2.72764	4.60982	TRUE	-0.0535579	0.116191	FALSE	-0.168985	0.187276	FALSE	-0.192585	0.7225	FALSE
MXAN_0637	Q1DEL8_MYXXD		O	Peptidase, M48 family (EC 3.4.-.-)	0.0271683	0.0898094	FALSE	-0.353835	1.20062	FALSE	1.55887	5.414	TRUE	-0.968677	3.37483	FALSE	-0.759851	2.49505	FALSE	-0.721185	1.93419	FALSE
MXAN_0805	Q1DE55_MYXXD		O	Zinc-dependent metalloprotease	3.0828	3.92146	TRUE	2.56276	3.3433	TRUE	-0.752711	0.854919	FALSE	-0.449522	0.520147	FALSE	0.254122	1.38686	FALSE	0.0848575	0.216641	FALSE
MXAN_0934	Q1DDS8_MYXXD		O	Periplasmic serine endoprotease DegP-like (EC 3.4.21.107)	-0.586504	2.87524	FALSE	-1.14724	4.691	FALSE	-2.03586	6.38929	TRUE	-0.333681	3.15918	FALSE	-0.867342	3.73629	FALSE	-0.80751	3.10134	FALSE
MXAN_0936	Q1DDS6_MYXXD		O	Glutaminyl-peptide cyclotransferase family protein	0.179443	0.795623	FALSE	1.52039	4.74021	TRUE	0.352744	1.24808	FALSE	-0.477614	2.54639	FALSE	-0.115468	0.711618	FALSE	-0.319353	1.77424	FALSE
MXAN_1092	Q1DDC1_MYXXD		O	Heat shock protein, HSP20 family	-1.3752	4.09341	FALSE	-1.66728	4.18564	TRUE	3.03709	6.00495	TRUE	-1.16752	3.4156	FALSE	-2.71002	4.03915	TRUE	-2.4895	5.2213	TRUE
MXAN_1147	Q1DD66_MYXXD		O	Flp pilus-assembly TadG-like N-terminal domain-containing protein	0.167547	0.32041	FALSE	0.0778565	0.197301	FALSE	-7.22239	2.23155	TRUE	0.0471077	0.080507	FALSE	-0.200642	0.377843	FALSE	-0.536993	0.583331	FALSE
MXAN_1179	Q1DD34_MYXXD		O	Lipase	-1.20655	1.99048	FALSE	0.909885	1.74538	FALSE	-2.26625	2.78285	TRUE	0.237967	0.344856	FALSE	0.661857	0.792112	FALSE	-0.216806	0.151775	FALSE
MXAN_1499	Q1DC72_MYXXD		O	ThiF domain protein	1.88986	0.826475	FALSE	-2.63398	3.38718	TRUE	3.95299	4.18325	TRUE	0.800867	1.25755	FALSE	-3.81811	1.325	TRUE	0.750114	1.1365	FALSE
MXAN_1614	Q1DBV7_MYXXD		O	TldD/PmbA family protein	-0.211425	0.507785	FALSE	-2.02888	3.32959	TRUE	-0.204627	0.322928	FALSE	-0.42013	0.588582	FALSE	-0.0823903	0.194253	FALSE	-0.0435596	0.0635303	FALSE
MXAN_1650	Q1DBS1_MYXXD		O	Peptidase, S1A (Chymotrypsin) subfamily (EC 3.4.21.-)	0.502526	0.501799	FALSE	1.62538	2.39573	TRUE	-1.7031	1.84271	TRUE	-0.455403	0.476887	FALSE	0.237859	0.275935	FALSE	-0.349342	1.30151	FALSE
MXAN_1967	Q1DAX1_MYXXD		O	Putative peptidase, S8 (Subtilisin) family	2.13351	4.39558	TRUE	2.66682	5.02379	TRUE	-7.71739	6.8525	TRUE	0.0338182	0.0398163	FALSE	-0.522198	1.19672	FALSE	-0.806578	3.52083	FALSE
MXAN_2221	Q1DA81_MYXXD		O	Peptidase, M27 (PrtB) family (EC 3.4.-.-)	-0.0235949	0.0145749	FALSE	0.318958	0.362387	FALSE	-5.93261	2.04959	TRUE	-1.89474	1.4965	TRUE	0.0126286	0.00673388	FALSE	-2.41207	1.08918	FALSE
MXAN_2567	Q1D987_MYXXD		O	Peptidase, M50A (S2P protease) subfamily (EC 3.4.24.-)	-0.150231	0.26588	FALSE	-1.70818	5.71832	TRUE	-0.249742	0.477424	FALSE	0.0587621	0.592813	FALSE	-0.0631871	0.0646806	FALSE	0.211879	0.898722	FALSE
MXAN_2588	Q1D966_MYXXD		O	Rhodanese/MoeB/ThiF domain protein	0.0422645	0.0540347	FALSE	-1.80775	3.78429	TRUE	0.228108	0.561402	FALSE	-0.0687804	0.1744	FALSE	0.219386	0.266034	FALSE	0.385254	0.978078	FALSE
MXAN_2690	Q1D8W6_MYXXD		O	TldD/PmbA Protease family protein	-0.138619	1.32652	FALSE	0.0712729	0.439215	FALSE	0.114883	1.04378	FALSE	-0.987667	5.75954	FALSE	-2.0801	4.73758	TRUE	-1.31838	5.45318	FALSE
MXAN_2678	Q1D8X8_MYXXD		O	Peptidase M10 metallopeptidase domain-containing protein	-0.200861	1.15829	FALSE	-0.740316	3.78746	FALSE	-3.10786	2.92759	TRUE	-0.0972004	0.452985	FALSE	-0.173879	1.07689	FALSE	0.113459	0.450572	FALSE
MXAN_3168	Q1D7K2_MYXXD		O	DnaJ domain protein	-0.166817	0.514889	FALSE	-1.52241	4.15833	TRUE	0.203212	0.535536	FALSE	-0.7049	2.28929	FALSE	-0.455997	2.85452	FALSE	-0.627797	2.28626	FALSE
MXAN_3254	Q1D7C0_MYXXD	ccmE	O	Cytochrome c-type biogenesis protein CcmE	-0.373148	2.25168	FALSE	-1.16429	4.45509	FALSE	-2.73447	4.1714	TRUE	-0.517715	2.72526	FALSE	-0.799601	2.79552	FALSE	-0.57044	2.21176	FALSE
MXAN_3623	Q1D6B3_MYXXD		O	Putative glutathione S-transferase	-0.141145	0.479209	FALSE	0.176406	0.299261	FALSE	-2.35074	1.80043	TRUE	0.114378	0.271114	FALSE	0.699423	2.3216	FALSE	0.473191	0.788428	FALSE
MXAN_3627	Q1D6A9_MYXXD		O	Muconolactone isomerase domain-containing protein	-0.36461	0.648446	FALSE	1.02362	2.376	FALSE	-2.06251	3.09714	TRUE	-0.117527	0.269362	FALSE	-0.269175	0.45122	FALSE	-0.245699	0.601054	FALSE
MXAN_3638	Q1D698_MYXXD		O	Peptidase, M19 family	-2.51854	2.93706	TRUE	-1.20944	2.99285	FALSE	-9.22667	5.94809	TRUE	-0.0711055	0.146345	FALSE	-1.513	1.0385	FALSE	-1.50268	2.47923	TRUE
MXAN_3764	Q1D5X7_MYXXD		O	Peptidyl-prolyl cis-trans isomerase (PPIase) (EC 5.2.1.8)	-0.154265	1.97372	FALSE	-2.32297	7.48917	TRUE	-0.149616	2.9039	FALSE	0.00963068	0.150969	FALSE	-0.196261	2.32367	FALSE	0.130099	0.556436	FALSE
MXAN_4006	Q1D587_MYXXD		O	Peptidase, S1C (Protease Do) subfamily (EC 3.4.21.-)	-0.14011	0.233792	FALSE	-1.59915	3.84013	TRUE	-0.397638	0.238675	FALSE	-0.234237	0.299339	FALSE	-0.275841	0.250907	FALSE	0.228973	0.923481	FALSE
MXAN_4178	Q1D4S0_MYXXD		O	ClpA/B family protein	-0.621739	2.94447	FALSE	-1.62386	6.85504	TRUE	-0.284827	2.63517	FALSE	0.338826	3.89513	FALSE	0.642077	2.80851	FALSE	0.0975266	1.10554	FALSE
MXAN_4405	Q1D446_MYXXD		O	AMP-dependent synthetase/ligase domain protein	-1.68475	3.56662	TRUE	-2.73083	3.46942	TRUE	-6.99541	3.08919	TRUE	0.288163	0.800379	FALSE	0.508146	1.32414	FALSE	0.424177	0.497834	FALSE
MXAN_4419	Q1D433_MYXXD		O	Beta-hydroxylase, aspartyl/asparaginyl family	-0.235764	0.783106	FALSE	-0.487731	1.5614	FALSE	-1.65438	4.00308	TRUE	0.418853	1.36843	FALSE	0.594326	1.87921	FALSE	0.755151	2.68771	FALSE
MXAN_4537	Q1D3R8_MYXXD		O	IrrE N-terminal-like domain-containing protein (metalloprotease)	-1.36266	2.63631	FALSE	-1.39561	2.24983	FALSE	-3.78971	2.2875	TRUE	0.203489	0.46869	FALSE	0.229901	0.245318	FALSE	0.654122	0.212986	FALSE
MXAN_4824	Q1D2Y8_MYXXD		O	ClpA/B family protein	-0.335178	0.194763	FALSE	0.0187373	0.00991378	FALSE	1.93479	2.473	TRUE	0.446824	0.518643	FALSE	3.16832	1.64583	TRUE	3.84419	3.41817	TRUE
MXAN_5092	Q1D277_MYXXD	clpB	O	Chaperone protein ClpB	-0.337288	3.40284	FALSE	-1.59548	6.81347	TRUE	0.787868	5.58624	FALSE	0.146188	1.98746	FALSE	0.256511	2.46869	FALSE	0.196408	2.07986	FALSE
MXAN_5106	Q1D263_MYXXD		O	Peptidase, M20A family	-0.656949	0.906885	FALSE	-1.8584	2.84997	TRUE	-1.27433	1.91767	FALSE	-0.914342	1.41983	FALSE	-0.815127	0.855597	FALSE	-1.0412	1.18046	FALSE
MXAN_5454	Q1D176_MYXXD		O	Peptidase, M36 (Fungalysin) family	0.495295	0.182565	FALSE	7.05423	3.62819	TRUE	3.77797	2.23046	TRUE	-0.305387	0.0903909	FALSE	-0.693255	0.291139	FALSE	-1.25818	1.53077	FALSE
MXAN_5523	Q1D107_MYXXD	lipB	O	Lipase chaperone (Lipase activator protein) (Lipase foldase) (Lipase helper protein) (Lipase modulator)	-0.695472	2.15048	FALSE	-1.00578	0.533206	FALSE	-2.20257	2.06713	TRUE	0.239854	1.34475	FALSE	-0.455223	0.886734	FALSE	0.810937	0.332056	FALSE
MXAN_5562	Q1D0X2_MYXXD		O	Cytochrome c peroxidase	-0.324287	2.93906	FALSE	-1.25908	4.86325	FALSE	-1.98189	5.12646	TRUE	-0.465405	4.97219	FALSE	-0.57751	3.31985	FALSE	-0.313085	1.34351	FALSE
MXAN_5845	Q1D041_MYXXD		O	Periplasmic heavy metal sensor	-0.0622139	0.102548	FALSE	0.482487	2.24038	FALSE	-1.92385	1.79128	TRUE	0.313897	0.697961	FALSE	0.00579786	0.00610881	FALSE	0.207157	0.595557	FALSE
MXAN_5970	Q1CZR8_MYXXD		O	Peptidase, S8 (Subtilisin) family (EC 3.4.21.-)	1.03908	1.56088	FALSE	2.37302	3.3897	TRUE	-4.08207	4.06067	TRUE	0.170519	0.216239	FALSE	-1.95689	2.33086	TRUE	-1.05036	2.85004	FALSE
MXAN_6085	Q1CZF3_MYXXD		O	Photosynthetic protein synthase I	-0.419269	0.696803	FALSE	-1.13991	2.1583	FALSE	-1.65571	3.45224	TRUE	-0.339287	0.927168	FALSE	-0.299192	0.50116	FALSE	-0.159784	0.226785	FALSE
MXAN_6106	Q1CZD2_MYXXD	fibA	O	Matrix-associated zinc metalloprotease FibA	0.905991	1.31206	FALSE	1.70958	2.26325	TRUE	0.330459	0.427619	FALSE	-1.24075	1.71705	FALSE	-1.71929	4.24084	TRUE	-2.74779	4.78108	TRUE
MXAN_6280	Q1CYW6_MYXXD		O	Aspartic_peptidase PDZ domain-containing protein	-0.334747	0.82553	FALSE	1.94101	2.64089	TRUE	0.0304837	0.0801734	FALSE	-0.167509	1.17583	FALSE	-0.490641	1.34718	FALSE	-0.31351	0.349643	FALSE
MXAN_7191	Q1CWB9_MYXXD		O	Protein phosphatase 2C domain-containing protein	0.397855	1.41798	FALSE	1.52595	5.11307	TRUE	0.858044	2.86402	FALSE	-0.646888	1.23652	FALSE	-1.10629	1.35869	FALSE	-0.597194	1.69258	FALSE
MXAN_7328	Q1CVY2_MYXXD		O	Peptidase, S8A subfamily	-0.00127649	0.00143656	FALSE	-0.957684	2.02729	FALSE	-5.35724	4.16619	TRUE	-0.959268	1.13399	FALSE	0.0170689	0.0235968	FALSE	-0.116573	0.0953603	FALSE
MXAN_0133	Q1DG08_MYXXD		P	SGNH/GDSL hydrolase family protein	-0.805084	2.13543	FALSE	-0.637212	2.41863	FALSE	-4.63104	7.1702	TRUE	0.119519	0.511342	FALSE	-0.118668	0.164164	FALSE	-0.0432711	0.108069	FALSE
MXAN_0178	Q1DFW2_MYXXD		P	Rhodanese-like domain protein	-0.753109	1.48275	FALSE	-1.29553	2.29137	FALSE	-1.82814	1.97148	TRUE	-1.06785	1.55546	FALSE	-0.549057	0.537837	FALSE	0.208923	0.30808	FALSE
MXAN_2951	Q1D862_MYXXD		P	ABC transporter, periplasmic substrate binding protein	0.580906	0.590459	FALSE	0.168067	0.147004	FALSE	1.45382	1.74674	TRUE	0.100608	0.0769626	FALSE	-0.117748	0.133893	FALSE	0.133889	0.389838	FALSE
MXAN_3126	Q1D7P4_MYXXD		P	Arsenate reductase	-0.721106	2.48351	FALSE	-1.45794	3.84866	TRUE	0.0450692	0.0775207	FALSE	0.286403	1.37263	FALSE	0.130664	0.392398	FALSE	0.417033	1.4176	FALSE
MXAN_3415	Q1D6W1_MYXXD		P	Copper-translocating P-type ATPase	0.467055	1.17912	FALSE	1.52962	3.09231	TRUE	0.082778	0.101663	FALSE	-0.0914078	0.205266	FALSE	-0.873749	1.61622	FALSE	-0.200511	0.401248	FALSE
MXAN_4294	Q1D4F4_MYXXD		P	Arsenical pump-driving ATPase (EC 3.6.3.16)	-0.0073638	0.0505077	FALSE	0.390975	2.41725	FALSE	-3.66218	5.74124	TRUE	0.0952477	0.669789	FALSE	-0.207904	1.27934	FALSE	-1.04175	3.86264	FALSE
MXAN_6188	Q1CZ54_MYXXD	katE	P	Catalase (EC 1.11.1.6)	0.412988	0.476978	FALSE	0.877648	2.13838	FALSE	-2.05955	3.67031	TRUE	0.504569	1.31466	FALSE	-0.126168	0.128162	FALSE	-0.0835443	0.229256	FALSE
MXAN_6547	Q1CY54_MYXXD		P	TonB-dependent receptor	-0.333162	0.628843	FALSE	-0.923195	2.66528	FALSE	-2.74338	5.16925	TRUE	-0.10648	0.165092	FALSE	0.242819	0.235077	FALSE	-0.126365	0.449431	FALSE
MXAN_0837	Q1DE24_MYXXD		Q	Formyltransferase	-2.2563	0.899056	FALSE	-0.128816	0.110564	FALSE	-3.14114	1.47365	TRUE	-1.26057	0.520282	FALSE	-0.445238	0.0996225	FALSE	-0.36302	0.598564	FALSE
MXAN_0896	Q1DDW6_MYXXD	crtB	Q	Phytoene synthetase (EC 2.5.1.-)	-1.45261	0.670991	FALSE	-1.60606	3.34879	TRUE	-2.38936	0.70535	FALSE	-0.0643816	0.0888579	FALSE	0.11658	0.0303162	FALSE	-1.63238	1.73953	TRUE
MXAN_0897	Q1DDW5_MYXXD		Q	Hydroxyneurosporene dehydrogenase	-1.86982	3.1341	TRUE	-0.598977	1.52692	FALSE	-1.77608	3.48759	TRUE	0.334809	0.945227	FALSE	0.7485	0.953665	FALSE	0.595502	1.35764	FALSE
MXAN_1289	Q1DCS7_MYXXD		Q	Phytanoyl-CoA dioxygenase family protein	0.716659	0.546965	FALSE	-0.387629	0.263844	FALSE	-2.53073	1.21668	FALSE	0.631971	0.481307	FALSE	-0.0123477	0.0164675	FALSE	-1.6663	1.88152	TRUE
MXAN_1291	Q1DCS5_MYXXD		Q	Non-ribosomal peptide synthetase	-0.331634	0.25847	FALSE	0.24482	0.187849	FALSE	-7.36425	2.41567	TRUE	-0.0152659	0.00972591	FALSE	-0.250279	0.454437	FALSE	-1.27273	1.41992	FALSE
MXAN_1292	Q1DCS4_MYXXD		Q	Diiron oxygenase	0.315545	0.50179	FALSE	0.532766	1.41336	FALSE	-7.47287	8.38618	TRUE	-0.399917	1.29702	FALSE	-0.577154	1.07201	FALSE	-0.92538	2.01125	FALSE
MXAN_2375	Q1D9S8_MYXXD		Q	Amidohydrolase domain protein	0.877555	0.57608	FALSE	-0.0867386	0.0418845	FALSE	-1.06514	1.09496	FALSE	-1.54544	2.04631	TRUE	-1.30685	0.60439	FALSE	-0.962389	0.47098	FALSE
MXAN_3462	Q1D6R4_MYXXD		Q	Polyketide synthase type I	3.51603	5.54159	TRUE	4.24543	5.90595	TRUE	0.276981	0.402318	FALSE	0.0336699	0.0561836	FALSE	0.433512	2.33643	FALSE	0.303471	1.53456	FALSE
MXAN_3618	Q1D6B8_MYXXD		Q	Non-ribosomal peptide synthetase	-0.492296	1.13665	FALSE	-0.743439	2.73253	FALSE	-3.17641	2.89905	TRUE	0.119175	0.539072	FALSE	0.00657272	0.00918643	FALSE	-0.3621	1.50963	FALSE
MXAN_3619	Q1D6B7_MYXXD		Q	Polyketide synthase type I	-1.07255	2.4143	FALSE	-1.35005	1.48602	FALSE	-1.85404	2.62306	TRUE	0.640997	1.54892	FALSE	0.120702	0.566464	FALSE	-0.765526	0.823823	FALSE
MXAN_3620	Q1D6B6_MYXXD		Q	Polyketide synthase type I	-0.430151	2.89533	FALSE	-0.378965	1.78293	FALSE	-3.73498	5.19235	TRUE	0.000751495	0.00424008	FALSE	0.0537524	0.384921	FALSE	-0.231783	1.008	FALSE
MXAN_3621	Q1D6B5_MYXXD		Q	Polyketide synthase type I	-0.217146	2.12854	FALSE	-0.491002	3.35905	FALSE	-3.30936	3.63236	TRUE	-0.137517	1.55554	FALSE	-0.134333	0.889602	FALSE	-0.274079	2.01077	FALSE
MXAN_3624	Q1D6B2_MYXXD		Q	Lantibiotic dehydratase N-terminal domain-containing protein	-0.600926	0.685062	FALSE	-1.69589	1.8187	TRUE	-1.97261	2.84005	TRUE	0.227221	0.407103	FALSE	-0.131502	0.0818598	FALSE	0.25087	0.15806	FALSE
MXAN_3634	Q1D6A2_MYXXD		Q	Non-ribosomal peptide synthase	0.263229	0.302086	FALSE	0.346363	0.331813	FALSE	-2.03963	1.55137	TRUE	0.126928	0.136766	FALSE	-0.448888	1.07036	FALSE	-1.01296	1.72058	FALSE
MXAN_3644	Q1D692_MYXXD		Q	isochorismatase (EC 3.3.2.1)	0.0781989	0.0393546	FALSE	-1.53274	1.35229	TRUE	-1.15371	0.709099	FALSE	-0.444433	0.32889	FALSE	0.097599	0.0549123	FALSE	0.0501399	0.0311538	FALSE
MXAN_3932	Q1D5G1_MYXXD		Q	Polyketide synthase	0.16543	0.244321	FALSE	1.49817	2.7818	TRUE	-2.07809	0.976165	FALSE	-0.367351	0.451445	FALSE	-0.602903	1.17395	FALSE	-0.881785	3.11142	FALSE
MXAN_3935	Q1D5F8_MYXXD		Q	Non-ribosomal peptide synthase/polyketide synthase Ta1	-1.14886	1.74204	FALSE	1.17613	1.68468	FALSE	-3.31207	1.01901	FALSE	-1.53725	2.54566	TRUE	-0.813434	0.640474	FALSE	-1.53621	2.55445	TRUE
MXAN_3945	Q1D5E8_MYXXD	taF	Q	Polyketide TA biosynthesis protein TaF	0.41396	0.16268	FALSE	0.354988	0.146959	FALSE	-5.778	3.30381	TRUE	0.141131	0.0445757	FALSE	0.140285	0.0847682	FALSE	-1.09531	1.11063	FALSE
MXAN_3948	Q1D5E5_MYXXD	taC	Q	Polyketide TA biosynthesis protein TaC	-0.422061	0.276353	FALSE	0.440082	0.307412	FALSE	-6.59814	4.45769	TRUE	-0.563236	0.358535	FALSE	-0.276718	0.166595	FALSE	-1.29044	1.06358	FALSE
MXAN_4000	Q1D593_MYXXD		Q	Non-ribosomal peptide synthetase	-0.566218	1.25497	FALSE	-0.276805	0.958755	FALSE	-1.57552	3.20019	TRUE	0.217521	1.18565	FALSE	0.232924	0.380357	FALSE	0.399766	0.785363	FALSE
MXAN_4077	Q1D518_MYXXD		Q	Polyketide synthase (Polyketide synthase type I)	1.58695	4.21213	TRUE	2.17388	4.61872	TRUE	-0.15281	0.263413	FALSE	-0.0302196	0.0662524	FALSE	0.165659	0.872078	FALSE	-0.0925994	0.239857	FALSE
MXAN_4290	Q1D4F8_MYXXD		Q	Putative thioesterase	0.346116	1.98466	FALSE	0.868278	5.44297	FALSE	-3.80513	7.66817	TRUE	0.0260134	0.0923884	FALSE	-0.149416	0.850656	FALSE	-0.465477	2.74036	FALSE
MXAN_4292	Q1D4F6_MYXXD		Q	Polyketide synthase	0.017746	0.0657283	FALSE	0.722201	3.19262	FALSE	-3.68272	3.82142	TRUE	0.370699	1.49494	FALSE	0.0370054	0.151393	FALSE	-1.08437	3.5915	FALSE
MXAN_4296	Q1D4F2_MYXXD		Q	Non-ribosomal peptide synthetase	0.0244265	0.0515207	FALSE	0.944187	3.12973	FALSE	-3.3337	4.9718	TRUE	-0.0877872	0.226417	FALSE	-0.379775	1.2047	FALSE	-1.4253	4.16071	FALSE
MXAN_4297	Q1D4F1_MYXXD		Q	Polyketide synthase	0.16343	1.17163	FALSE	1.01035	5.07565	FALSE	-4.37992	4.77562	TRUE	0.303663	2.12216	FALSE	-0.217436	0.979375	FALSE	-1.32141	4.84556	FALSE
MXAN_4298	Q1D4F0_MYXXD		Q	Polyketide synthase type I	0.301657	2.41625	FALSE	1.23937	5.08885	FALSE	-3.34059	4.46672	TRUE	0.0309653	0.144402	FALSE	-0.458203	2.04126	FALSE	-1.65655	4.95967	TRUE
MXAN_4299	Q1D4E9_MYXXD		Q	Non-ribosomal peptide synthase/polyketide synthase	0.463324	3.63622	FALSE	1.43068	6.43644	FALSE	-3.24081	6.11901	TRUE	0.117523	0.623317	FALSE	-0.283071	1.7464	FALSE	-1.29493	5.14693	FALSE
MXAN_4300	Q1D4E8_MYXXD		Q	Polyketide synthase type I	0.682107	3.97821	FALSE	1.5911	6.60546	TRUE	-3.22968	5.39694	TRUE	0.0415225	0.209547	FALSE	-0.481932	2.60247	FALSE	-1.34568	5.1503	FALSE
MXAN_4301	Q1D4E7_MYXXD		Q	Polyketide synthase type I	0.618241	4.32743	FALSE	1.54311	6.42505	TRUE	-3.59645	5.62145	TRUE	0.214028	1.4301	FALSE	-0.387893	2.38076	FALSE	-1.5085	5.60833	TRUE
MXAN_4402	Q1D448_MYXXD		Q	Non-ribosomal peptide synthetase	-1.55309	1.62007	TRUE	-2.87167	4.9429	TRUE	-3.12978	5.3162	TRUE	0.596494	1.51115	FALSE	1.2937	1.04251	FALSE	0.52378	2.03081	FALSE
MXAN_4414	Q1D438_MYXXD		Q	Non-ribosomal peptide synthase	0.0107856	0.0199968	FALSE	-1.85121	1.91822	TRUE	-1.13135	0.473936	FALSE	0.241874	0.621215	FALSE	-0.0965943	0.298743	FALSE	1.09224	0.970797	FALSE
MXAN_4415	Q1D437_MYXXD		Q	Non-ribosomal peptide synthetase/polyketide synthase	2.23095	1.50987	TRUE	2.8131	4.59466	TRUE	-3.04096	3.51335	TRUE	-1.79905	0.817053	FALSE	-2.84363	1.49713	TRUE	-2.14449	3.33571	TRUE
MXAN_4525	Q1D3T0_MYXXD		Q	Non-ribosomal peptide synthase MxaA	-0.557294	1.76143	FALSE	-0.429693	1.3794	FALSE	-1.54466	3.66518	TRUE	-0.147786	0.420157	FALSE	-0.201752	0.944475	FALSE	-0.698589	3.28774	FALSE
MXAN_4526	Q1D3S9_MYXXD		Q	Polyketide synthase type I	-0.349855	1.25346	FALSE	-0.0464435	0.119772	FALSE	-1.92609	4.34937	TRUE	-0.0310116	0.0775408	FALSE	0.00681114	0.0336546	FALSE	-0.386819	3.6666	FALSE
MXAN_4528	Q1D3S7_MYXXD		Q	Polyketide synthase	-0.239627	1.14428	FALSE	-0.0987959	0.355895	FALSE	-1.67413	3.03105	TRUE	-0.013463	0.0475007	FALSE	-0.0378451	0.194726	FALSE	-0.387439	2.26019	FALSE
MXAN_4529	Q1D3S6_MYXXD		Q	Polyketide synthase type I	-0.213968	0.935938	FALSE	0.076057	0.266127	FALSE	-1.54513	5.34083	TRUE	-0.079423	0.377963	FALSE	-0.0845857	0.47026	FALSE	-0.384934	2.50006	FALSE
MXAN_4530	Q1D3S5_MYXXD		Q	Polyketide synthase type I	-0.149323	0.500465	FALSE	0.0175653	0.0483453	FALSE	-1.5475	4.4629	TRUE	-0.132539	0.53879	FALSE	-0.371165	1.71113	FALSE	-0.536169	2.97369	FALSE
MXAN_4532	Q1D3S3_MYXXD		Q	Non-ribosomal peptide synthase	0.191522	0.262888	FALSE	0.459323	1.05979	FALSE	-1.47433	2.07524	TRUE	0.107032	0.183904	FALSE	-0.203073	0.288278	FALSE	-0.334452	0.967575	FALSE
MXAN_4556	Q1D3P9_MYXXD		Q	Lantibiotic dehydratase N-terminal domain-containing protein	-0.714295	1.75664	FALSE	-2.1164	1.84741	TRUE	-0.096559	0.310145	FALSE	-0.394745	1.77196	FALSE	-0.609198	0.750912	FALSE	-0.875716	0.461418	FALSE
MXAN_4598	Q1D3K7_MYXXD		Q	Non-ribosomal peptide synthase	-0.14487	0.481442	FALSE	-0.697358	4.20041	FALSE	-2.60688	2.66355	TRUE	0.0607014	0.436536	FALSE	-0.244511	0.672961	FALSE	-0.16127	0.846086	FALSE
MXAN_5750	Q1D0D6_MYXXD	carF	Q	Carotenoid synthesis regulator CarF	-0.350428	1.94266	FALSE	-0.674033	4.39076	FALSE	-2.30542	6.76595	TRUE	-0.599813	3.62046	FALSE	-0.507631	3.07691	FALSE	-0.55302	4.17705	FALSE
MXAN_6394	Q1CYK5_MYXXD		Q	Metallo-beta-lactamase family protein	1.91203	1.65008	TRUE	1.78229	1.85992	TRUE	1.69416	1.82754	TRUE	-0.219286	0.153892	FALSE	-0.0829682	0.0693249	FALSE	-0.675135	1.44138	FALSE
MXAN_0201	Q1DFU0_MYXXD		R	Hydrolase, alpha/beta fold family	1.11367	1.76495	FALSE	1.10339	2.04706	FALSE	1.59735	2.84468	TRUE	-0.800241	1.22204	FALSE	0.633298	1.57576	FALSE	0.68872	2.94702	FALSE
MXAN_0288	Q1DFK5_MYXXD		R	von Willebrand factor type A domain protein	-0.216519	1.59079	FALSE	-1.92453	3.88215	TRUE	-0.114262	0.614191	FALSE	-0.0743666	0.38924	FALSE	-0.264112	0.416458	FALSE	0.0440531	0.066843	FALSE
MXAN_0506	Q1DEZ8_MYXXD		R	Monooxygenase, flavin-contaning	-0.959251	0.643055	FALSE	0.680916	2.18302	FALSE	2.68203	3.72982	TRUE	0.312452	0.465568	FALSE	1.34809	0.909266	FALSE	0.939678	2.78909	FALSE
MXAN_0513	Q1DEZ0_MYXXD		R	DUF4350 domain-containing protein	-0.687441	0.614301	FALSE	-2.04066	2.08963	TRUE	-2.80282	1.63248	TRUE	0.320327	0.300585	FALSE	-0.399209	0.233882	FALSE	0.660769	0.726875	FALSE
MXAN_0532	Q1DEX2_MYXXD		R	Membrane protein	0.38665	0.27711	FALSE	-0.1982	0.181994	FALSE	0.635049	0.707542	FALSE	-1.05646	1.01757	FALSE	-0.600047	0.522924	FALSE	-1.80636	1.38673	TRUE
MXAN_0598	Q1DEQ7_MYXXD		R	Knr4/Smi1-like domain-containing protein	-0.21136	0.469523	FALSE	-1.66248	1.81298	TRUE	-1.28086	2.76007	FALSE	0.0886211	0.204587	FALSE	-0.300373	1.14524	FALSE	0.1081	0.0574663	FALSE
MXAN_0610	Q1DEP5_MYXXD		R	Deacetylase family protein	-0.736053	0.743349	FALSE	-1.81332	1.38152	TRUE	-1.31265	3.09529	FALSE	0.263408	0.525289	FALSE	0.6298	0.37592	FALSE	0.662105	0.283669	FALSE
MXAN_0624	Q1DEN1_MYXXD		R	Putative membrane protein	-0.839702	0.681777	FALSE	-0.938745	2.31251	FALSE	-0.875207	0.642951	FALSE	-1.8372	2.30445	TRUE	-1.10705	0.803614	FALSE	-1.07304	0.862341	FALSE
MXAN_0638	Q1DEL7_MYXXD		R	SH3b domain-containing protein	-0.144331	0.218185	FALSE	-1.64933	2.95833	TRUE	2.23445	4.69337	TRUE	-0.240499	0.328705	FALSE	-0.3852	0.620064	FALSE	0.114412	0.0952301	FALSE
MXAN_0670	Q1DEI5_MYXXD		R	STAS domain-containing protein	-0.563519	0.548188	FALSE	-0.0944781	0.120028	FALSE	-1.77426	1.39926	TRUE	0.765715	1.89207	FALSE	0.0334282	0.0238631	FALSE	-0.705543	1.29185	FALSE
MXAN_0699	Q1DEF6_MYXXD		R	Oxygenase catalytic domain-containing protein	0.0494938	0.117584	FALSE	3.20611	6.47187	TRUE	-0.0689263	0.173048	FALSE	-0.192317	0.473634	FALSE	-0.263369	0.697928	FALSE	-0.0566702	0.657297	FALSE
MXAN_0884	Q1DDX8_MYXXD		R	Conserved domain protein	-0.0646014	0.0987772	FALSE	-1.17427	3.51149	FALSE	-3.97736	2.17051	TRUE	-0.355494	1.86405	FALSE	0.0296564	0.0386864	FALSE	0.771636	2.20233	FALSE
MXAN_0886	Q1DDX6_MYXXD		R	Metal dependent amidohydrolase	-0.198066	0.451092	FALSE	1.53043	4.10575	TRUE	0.181092	0.508675	FALSE	-0.685596	2.01393	FALSE	0.992251	3.5088	FALSE	-0.692031	3.73966	FALSE
MXAN_0891	Q1DDX1_MYXXD		R	Putative esterase	-0.518136	0.916339	FALSE	-5.34127	5.87264	TRUE	-2.00778	1.3886	TRUE	-0.444392	0.569842	FALSE	-0.424287	0.402395	FALSE	0.374758	2.84063	FALSE
MXAN_0945	Q1DDR7_MYXXD		R	Tetratricopeptide repeat protein	-0.0573397	0.0644995	FALSE	0.73929	1.36264	FALSE	1.51325	1.9216	TRUE	-0.873363	2.32827	FALSE	-0.863428	1.71814	FALSE	-0.351583	0.574276	FALSE
MXAN_1125	Q1DD88_MYXXD		R	SAM-dependent methyltransferase	1.18647	0.521792	FALSE	-1.85771	1.43289	TRUE	-1.61596	0.311016	FALSE	1.80484	0.659964	FALSE	-0.765341	0.303194	FALSE	0.690015	0.355182	FALSE
MXAN_1146	Q1DD67_MYXXD		R	Pilus assembly protein	0.2664	0.695767	FALSE	0.0613818	0.105784	FALSE	-6.1762	2.40495	TRUE	0.17313	0.337678	FALSE	-0.415782	0.964853	FALSE	0.611467	0.434663	FALSE
MXAN_1164	Q1DD49_MYXXD		R	GAF domain protein	-1.08957	1.12958	FALSE	-0.167606	0.354445	FALSE	-3.70445	2.96615	TRUE	-0.0130377	0.0866291	FALSE	-0.127272	0.0876522	FALSE	-0.464462	1.06218	FALSE
MXAN_1269	Q1DCU7_MYXXD		R	Patatin-like phospholipase family protein	2.25258	1.12295	FALSE	2.97129	2.37416	TRUE	2.49462	1.84746	TRUE	3.00403	2.48032	TRUE	1.5984	0.897909	FALSE	0.774384	0.944605	FALSE
MXAN_1288	Q1DCS8_MYXXD		R	Carbamoyltransferase family protein	0.45049	3.53239	FALSE	-0.0373025	0.177879	FALSE	-1.53177	6.20575	TRUE	-0.143119	0.683216	FALSE	-0.163701	1.20128	FALSE	0.204241	0.957811	FALSE
MXAN_1348	Q1DCL8_MYXXD		R	Methyltransferase domain-containing protein	-1.02941	0.580022	FALSE	-2.33295	2.7881	TRUE	-0.592273	0.483228	FALSE	-0.276748	0.31908	FALSE	-0.0408497	0.0125837	FALSE	0.541868	0.598312	FALSE
MXAN_1376	Q1DCJ0_MYXXD		R	Putative membrane protein	0.997142	1.36504	FALSE	2.13255	3.22608	TRUE	0.805548	0.755811	FALSE	0.936759	1.05573	FALSE	0.158844	0.17938	FALSE	0.0296097	0.070169	FALSE
MXAN_1380	Q1DCI6_MYXXD		R	Conserved domain protein	-0.948676	2.08721	FALSE	-1.20725	4.02778	FALSE	-5.25822	2.36041	TRUE	0.64119	2.48121	FALSE	0.649022	1.123	FALSE	0.103039	0.296067	FALSE
MXAN_1504	Q1DC67_MYXXD		R	Oxidoreductase, GMC family	-1.0022	2.7572	FALSE	-2.12209	5.04101	TRUE	-0.701455	1.25263	FALSE	-0.313227	0.974918	FALSE	-0.0586438	0.108733	FALSE	-0.297204	0.404958	FALSE
MXAN_1508	Q1DC63_MYXXD		R	VWFA domain-containing protein	-0.134051	0.0707906	FALSE	0.283368	0.20821	FALSE	2.7481	2.68047	TRUE	-2.96339	1.2468	FALSE	1.28576	1.5332	FALSE	1.95198	5.05033	TRUE
MXAN_1621	Q1DBV0_MYXXD		R	Putative membrane protein	0.55113	0.909616	FALSE	-0.298419	0.64168	FALSE	1.54829	3.45794	TRUE	-1.2413	2.86311	FALSE	-0.502824	1.10603	FALSE	-0.40542	2.78881	FALSE
MXAN_1676	Q1DBP5_MYXXD		R	Oxidase, FAD binding	-0.653177	2.18493	FALSE	-1.47094	4.6168	TRUE	1.07682	4.08297	FALSE	1.77532	5.20779	TRUE	1.92663	4.42169	TRUE	2.31728	5.21169	TRUE
MXAN_1690	Q1DBN1_MYXXD		R	Putative esterase	0.492713	0.392676	FALSE	-1.92972	2.26468	TRUE	0.350175	0.324409	FALSE	0.12832	0.141256	FALSE	-0.645772	0.617214	FALSE	-0.783056	0.651585	FALSE
MXAN_1737	Q1DBI6_MYXXD		R	Tetratricopeptide repeat protein	-0.895637	3.17678	FALSE	-2.03264	3.84664	TRUE	-1.91376	3.03061	TRUE	-0.0281029	0.0641003	FALSE	0.196898	0.388802	FALSE	0.621826	1.04959	FALSE
MXAN_1811	Q1DBB6_MYXXD		R	HEAT repeat domain protein	0.160631	0.100601	FALSE	-0.0758967	0.0510368	FALSE	2.06862	1.85289	TRUE	-0.0799689	0.0697476	FALSE	0.298383	0.276129	FALSE	0.241782	0.2808	FALSE
MXAN_1964	Q1DAX4_MYXXD		R	DUF2795 domain-containing protein	-1.33818	1.17457	FALSE	0.153213	0.311564	FALSE	-0.23962	0.638419	FALSE	0.738157	3.75843	FALSE	1.65002	1.38829	TRUE	0.258755	0.613405	FALSE
MXAN_2094	Q1DAK1_MYXXD		R	DUF6484 domain-containing protein	-0.339693	0.890774	FALSE	-0.544001	2.2012	FALSE	-2.20198	1.81407	TRUE	0.319059	1.60962	FALSE	0.128584	0.270861	FALSE	0.116153	0.234132	FALSE
MXAN_2095	Q1DAK0_MYXXD		R	TIGR02270 family protein	-0.707992	0.742818	FALSE	-1.27383	1.98065	FALSE	-2.76285	2.67574	TRUE	0.766333	1.43158	FALSE	0.795857	0.969003	FALSE	0.918282	1.52415	FALSE
MXAN_2531	Q1D9C3_MYXXD		R	Conserved domain protein	0.646348	1.47285	FALSE	0.216999	0.13259	FALSE	-3.44957	3.24401	TRUE	-0.393625	0.592898	FALSE	0.411194	1.43157	FALSE	1.21077	0.674947	FALSE
MXAN_2537	Q1D9B7_MYXXD		R	von Willebrand factor type A domain protein	0.676311	1.42098	FALSE	0.35393	0.631034	FALSE	-1.60049	3.04807	TRUE	-0.105901	0.149075	FALSE	-0.248273	0.762923	FALSE	-0.044703	0.0787982	FALSE
MXAN_2639	Q1D915_MYXXD		R	DUF3108 domain-containing protein	-0.095705	0.298531	FALSE	-0.73412	2.77443	FALSE	-1.83246	3.49825	TRUE	-0.265251	1.30119	FALSE	-0.448303	1.17227	FALSE	0.0238471	0.0302564	FALSE
MXAN_2650	Q1D904_MYXXD		R	Vegetative protein	-0.540482	3.50037	FALSE	-1.81582	2.81205	TRUE	-0.314012	1.54429	FALSE	0.111654	0.719062	FALSE	0.389452	1.71025	FALSE	-0.136121	0.158733	FALSE
MXAN_2849	Q1D8G3_MYXXD		R	ATP-grasp domain-containing protein	1.58344	1.67904	TRUE	3.24205	3.13039	TRUE	1.37846	1.34567	FALSE	-0.706098	0.57154	FALSE	0.271359	1.22779	FALSE	0.543649	2.47668	FALSE
MXAN_2938	Q1D875_MYXXD		R	Chitin-binding protein	0.0379753	0.0422613	FALSE	0.543701	1.10571	FALSE	-6.76415	2.54178	TRUE	0.00189161	0.00237409	FALSE	-0.818357	1.10198	FALSE	-0.428193	1.49089	FALSE
MXAN_3122	Q1D7P8_MYXXD		R	Putative monooxygenase subunit	-0.326031	1.76905	FALSE	-2.3891	7.46251	TRUE	0.155484	1.10142	FALSE	-0.386655	3.19339	FALSE	-0.146158	0.653466	FALSE	-0.387639	1.76033	FALSE
MXAN_3371	Q1D705_MYXXD		R	Outer membrane beta-barrel domain-containing protein	1.00993	0.965038	FALSE	0.963943	1.46575	FALSE	-5.43924	4.33665	TRUE	0.716733	1.15867	FALSE	-0.427931	0.277443	FALSE	0.0784006	0.0966938	FALSE
MXAN_3372	Q1D704_MYXXD		R	Outer membrane beta-barrel domain-containing protein	1.37847	0.585324	FALSE	1.12259	0.572864	FALSE	-4.97241	1.82024	TRUE	-0.341294	0.130335	FALSE	-1.19427	0.643683	FALSE	-0.144626	0.137576	FALSE
MXAN_3380	Q1D6Z6_MYXXD		R	Hydrolase, alpha/beta fold family	0.387764	2.35304	FALSE	-1.98596	4.02285	TRUE	0.211091	0.380677	FALSE	0.12354	0.53083	FALSE	0.0750585	0.261284	FALSE	0.182997	0.220175	FALSE
MXAN_3394	Q1D6Y2_MYXXD		R	Ferritin-like domain-containing protein	-0.536974	3.61092	FALSE	-3.53734	2.87107	TRUE	-2.22561	2.67245	TRUE	0.0710196	0.20085	FALSE	-0.497844	0.875025	FALSE	0.437423	0.282482	FALSE
MXAN_3433	Q1D6U3_MYXXD		R	NadR/Ttd14 AAA domain-containing protein	-0.127484	0.642156	FALSE	-1.51681	3.57136	TRUE	-0.964478	1.83704	FALSE	-0.264669	1.20919	FALSE	-0.348012	2.00439	FALSE	-0.483739	0.961715	FALSE
MXAN_3434	Q1D6U2_MYXXD		R	Fungal lipase-like domain-containing protein	0.354746	1.71485	FALSE	-0.00499725	0.0062224	FALSE	-1.75468	6.15806	TRUE	-0.18482	1.32455	FALSE	0.327188	1.43189	FALSE	0.428578	0.476306	FALSE
MXAN_3461	Q1D6R5_MYXXD		R	Oxidoreductase, short chain dehydrogenase/reductase family	3.60968	5.13518	TRUE	4.02783	5.30428	TRUE	0.132102	0.145403	FALSE	-0.0522561	0.0738248	FALSE	0.285201	1.57313	FALSE	0.377665	1.74878	FALSE
MXAN_3676	Q1D660_MYXXD		R	FTP domain-containing protein	0.189481	0.0511278	FALSE	-0.132528	0.0455127	FALSE	-6.39975	2.74349	TRUE	0.736979	0.31411	FALSE	-0.239966	0.0978771	FALSE	0.409055	0.477896	FALSE
MXAN_3729	Q1D609_MYXXD		R	PQQ enzyme repeat domain protein	0.736246	1.89774	FALSE	0.485754	1.25719	FALSE	1.816	4.35794	TRUE	-1.2773	2.95189	FALSE	-0.645001	2.33281	FALSE	-0.394235	1.2971	FALSE
MXAN_3758	Q1D5Y3_MYXXD		R	YtxH domain-containing protein	2.21053	0.870839	FALSE	4.446	2.47229	TRUE	-5.3564	2.84342	TRUE	-1.20465	0.539044	FALSE	-2.1734	0.91824	FALSE	-0.480313	1.41138	FALSE
MXAN_3783	Q1D5V8_MYXXD		R	Transferase hexapeptide repeat family protein	-0.0778456	0.106713	FALSE	-0.356622	0.331538	FALSE	-0.930063	1.95153	FALSE	-0.233845	0.654671	FALSE	-1.85231	2.88806	TRUE	0.384789	0.370935	FALSE
MXAN_3925	Q1D5G8_MYXXD		R	GMC oxidoreductase	-0.257144	1.56057	FALSE	-0.327844	2.01003	FALSE	-1.6869	4.58877	TRUE	0.318875	2.95083	FALSE	0.389183	1.80619	FALSE	0.0502844	0.188654	FALSE
MXAN_3928	Q1D5G5_MYXXD		R	Radical SAM domain protein	2.09324	2.5854	TRUE	2.24182	2.95549	TRUE	-3.03925	0.524319	FALSE	-3.98591	1.51214	TRUE	-0.483668	0.809664	FALSE	-1.29554	3.36009	FALSE
MXAN_3934	Q1D5F9_MYXXD		R	PfaD family protein	-0.791766	0.240307	FALSE	-3.82401	2.66981	TRUE	-5.89942	1.41626	TRUE	-1.43379	0.72493	FALSE	1.43535	0.505387	FALSE	-0.0643487	0.0279161	FALSE
MXAN_4076	Q1D519_MYXXD		R	DUF2378 family protein	0.0558515	0.124657	FALSE	-0.371676	1.55408	FALSE	-1.46125	4.23232	TRUE	0.506776	2.19287	FALSE	0.211098	0.81405	FALSE	0.223886	1.13864	FALSE
MXAN_4102	Q1D4Z3_MYXXD		R	ABC transporter, ATP-binding protein	-0.624244	0.776614	FALSE	-1.14906	2.52391	FALSE	-0.371758	0.227829	FALSE	-0.382457	1.37763	FALSE	-1.51943	1.61906	TRUE	0.0863185	0.0632762	FALSE
MXAN_4109	Q1D4Y6_MYXXD		R	DUF1552 domain-containing protein	-0.704785	1.68593	FALSE	-1.25735	4.44994	FALSE	-2.97975	4.91843	TRUE	0.640284	2.67466	FALSE	0.521154	1.18058	FALSE	0.431195	4.73047	FALSE
MXAN_4154	Q1D4U4_MYXXD		R	Conserved domain protein	0.0244427	0.0667972	FALSE	-0.811085	5.20163	FALSE	-2.38369	4.24917	TRUE	-0.0726657	0.735232	FALSE	-0.108705	0.24807	FALSE	0.0836916	0.792688	FALSE
MXAN_4193	Q1D4Q5_MYXXD		R	ATP-grasp domain-containing protein	0.568151	0.176523	FALSE	3.17051	2.53157	TRUE	2.5592	2.05393	TRUE	-0.248587	0.135185	FALSE	0.188036	0.0478117	FALSE	0.277313	1.11325	FALSE
MXAN_4357	Q1D493_MYXXD		R	Pirin family protein	-0.175959	0.590064	FALSE	-1.34231	5.61855	FALSE	-0.398232	2.06477	FALSE	-1.20767	2.05784	FALSE	-1.77363	2.48819	TRUE	-1.65303	4.5595	TRUE
MXAN_4369	Q1D481_MYXXD		R	Methyltransferase type 11 domain-containing protein	0.257499	1.25684	FALSE	0.0210333	0.0765913	FALSE	1.66995	5.32258	TRUE	-2.08887	6.22934	TRUE	-1.69281	5.6538	TRUE	-0.802547	3.98722	FALSE
MXAN_4370	Q1D480_MYXXD		R	NAD dependent epimerase/dehydratase family protein	-0.124837	0.548301	FALSE	0.207026	0.859646	FALSE	1.83053	7.08999	TRUE	-1.14356	3.98913	FALSE	-1.14269	3.43459	FALSE	-1.80795	4.25349	TRUE
MXAN_4376	Q1D474_MYXXD		R	DUSAM domain-containing protein	-1.21778	1.4089	FALSE	-3.12046	4.43465	TRUE	-2.23897	0.689704	FALSE	-0.168673	0.438472	FALSE	0.0252442	0.0147549	FALSE	1.6038	0.871883	FALSE
MXAN_4409	Q1D443_MYXXD		R	JmjC domain protein	0.297272	0.62297	FALSE	1.63855	2.11823	TRUE	-1.16906	2.75231	FALSE	-0.110618	0.283248	FALSE	0.327473	0.715288	FALSE	0.575161	0.54714	FALSE
MXAN_4411	Q1D441_MYXXD		R	JmjC domain protein	-2.42587	0.944238	FALSE	1.36858	0.478487	FALSE	-6.32901	2.88974	TRUE	3.9841	2.06377	TRUE	2.58727	1.20806	FALSE	0.81069	0.447067	FALSE
MXAN_4412	Q1D440_MYXXD		R	SAM-dependent methyltransferase	0.219856	0.26586	FALSE	0.349456	0.536123	FALSE	-1.67545	1.96464	TRUE	0.225071	0.318705	FALSE	0.198939	0.335216	FALSE	0.284758	0.523728	FALSE
MXAN_4543	Q1D3R2_MYXXD		R	YceI-like family protein	0.296775	2.77944	FALSE	0.0501161	0.333355	FALSE	1.49848	5.38734	TRUE	-0.635718	4.06617	FALSE	-0.804482	5.26689	FALSE	-0.732357	4.92871	FALSE
MXAN_4597	Q1D3K8_MYXXD		R	Putative methyltransferase	-0.671289	1.92213	FALSE	-0.244467	1.32723	FALSE	-3.71486	3.19836	TRUE	0.0647821	0.254588	FALSE	-0.39087	1.15533	FALSE	-0.311434	1.693	FALSE
MXAN_4603	Q1D3K2_MYXXD		R	Radical SAM domain protein	-0.84006	3.10152	FALSE	-0.594175	1.49471	FALSE	-6.85871	2.2653	TRUE	0.418849	2.3823	FALSE	-0.877563	0.929065	FALSE	-0.191247	0.369039	FALSE
MXAN_4604	Q1D3K1_MYXXD		R	JmjC domain-containing protein	-0.00222969	0.00266455	FALSE	-0.863213	1.85237	FALSE	-4.96375	1.57882	TRUE	0.437429	0.879078	FALSE	-0.144828	0.285499	FALSE	0.324608	0.985284	FALSE
MXAN_4695	Q1D3B2_MYXXD		R	SpoIID/LytB domain protein	-1.88692	3.47075	TRUE	-2.56085	3.7053	TRUE	-1.08216	2.25295	FALSE	-0.0300627	0.0569677	FALSE	-0.798798	1.63636	FALSE	0.116866	0.147045	FALSE
MXAN_4849	Q1D2W3_MYXXD		R	Peptidase M12A domain-containing protein	-1.22463	1.42989	FALSE	-3.96859	2.03341	TRUE	-4.42482	2.49736	TRUE	-0.671436	0.742028	FALSE	1.36998	1.95381	FALSE	2.99343	1.59503	TRUE
MXAN_4914	Q1D2Q3_MYXXD		R	F5/8 type C domain protein	0.235495	0.299074	FALSE	1.51995	2.4281	TRUE	-3.50793	0.977719	FALSE	-0.66262	0.895352	FALSE	-1.22109	3.73341	FALSE	-0.557213	2.59975	FALSE
MXAN_4945	Q1D2M2_MYXXD		R	Radical SAM domain protein	3.65936	5.53019	TRUE	2.77987	5.79001	TRUE	4.66063	6.79204	TRUE	1.33908	1.2233	FALSE	0.752163	2.00989	FALSE	0.212362	1.43773	FALSE
MXAN_4991	Q1D2H6_MYXXD		R	Hydrolase, alpha/beta fold family	7.74135	5.6138	TRUE	7.20791	5.4059	TRUE	0.338021	0.173883	FALSE	-0.215105	0.161159	FALSE	0.699409	2.4914	FALSE	1.0581	3.28414	FALSE
MXAN_5051	Q1D2B7_MYXXD		R	SHOCT domain-containing protein	-0.141211	0.432991	FALSE	0.882452	3.03718	FALSE	-0.878733	1.70865	FALSE	-0.447441	1.40424	FALSE	-0.370993	1.0452	FALSE	-1.53388	3.77802	TRUE
MXAN_5133	Q1D236_MYXXD		R	vWA domain protein	2.76979	2.63865	TRUE	4.75089	3.77184	TRUE	1.11239	0.863023	FALSE	0.167758	0.0939261	FALSE	1.27762	3.07885	FALSE	1.00578	2.13921	FALSE
MXAN_5165	Q1D205_MYXXD		R	Oxidoreductase family protein	0.0275216	0.255727	FALSE	-2.13342	7.26689	TRUE	0.27036	3.18422	FALSE	-0.093874	0.588006	FALSE	-0.0459919	0.308779	FALSE	-0.0698247	0.266176	FALSE
MXAN_5172	Q1D1Z8_MYXXD		R	Radical SAM domain protein	-0.723835	3.2781	FALSE	-0.336461	2.00833	FALSE	-5.05318	2.61427	TRUE	-0.2438	2.27325	FALSE	-0.395958	1.52059	FALSE	-0.864183	2.76052	FALSE
MXAN_5173	Q1D1Z7_MYXXD		R	HEXXH motif domain-containing protein	-0.358199	2.14723	FALSE	-0.0455937	0.123743	FALSE	-2.18461	3.63945	TRUE	-0.399297	2.41892	FALSE	-0.297342	1.5656	FALSE	-0.494136	1.36174	FALSE
MXAN_5190	Q1D1Y0_MYXXD		R	DUF2007 domain-containing protein	0.511157	0.704652	FALSE	0.726662	1.66784	FALSE	-1.54908	2.33543	TRUE	0.103231	0.174411	FALSE	-0.334922	0.52967	FALSE	-0.244996	1.19766	FALSE
MXAN_5268	Q1D1Q3_MYXXD		R	Ferritin-like domain-containing protein	-2.09453	2.45078	TRUE	-1.6501	1.31776	TRUE	-4.98534	2.74611	TRUE	-1.45283	1.16982	FALSE	0.0950718	0.125945	FALSE	0.740247	0.551705	FALSE
MXAN_5307	Q1D1L5_MYXXD		R	Bacteriocin-protection protein	-0.870205	1.79308	FALSE	-1.60262	3.39558	TRUE	-0.00680065	0.0094444	FALSE	0.788806	1.86686	FALSE	0.508449	0.524833	FALSE	-0.631059	2.50862	FALSE
MXAN_5420	Q1D1A6_MYXXD		R	Amidohydrolase	-0.405306	0.99977	FALSE	-3.1438	5.27779	TRUE	-0.522026	0.566562	FALSE	-0.293684	0.955546	FALSE	0.357003	0.576867	FALSE	0.559303	0.828981	FALSE
MXAN_5465	Q1D165_MYXXD		R	Acetyltransferase, GNAT family	0.287046	0.741774	FALSE	-1.77044	4.70269	TRUE	0.603945	2.03254	FALSE	-0.15075	0.591965	FALSE	0.0896955	0.232617	FALSE	0.0593834	0.206921	FALSE
MXAN_5485	Q1D145_MYXXD		R	Pectinacetylesterase	-1.5749	2.45745	TRUE	-0.38693	0.446033	FALSE	-9.47209	5.27407	TRUE	0.737618	1.73831	FALSE	-0.458991	0.484185	FALSE	-0.603126	0.609636	FALSE
MXAN_5500	Q1D130_MYXXD		R	GDSL-like lipase/acylhydrolase domain protein	-0.285623	0.7617	FALSE	-1.51095	2.83577	TRUE	-0.840748	2.65925	FALSE	0.10635	0.325612	FALSE	-0.399792	1.28703	FALSE	-0.0180631	0.0249656	FALSE
MXAN_5510	Q1D120_MYXXD		R	Radical SAM domain protein	-1.20012	4.98698	FALSE	-1.81225	5.21419	TRUE	-0.686295	3.6405	FALSE	0.187967	1.38247	FALSE	0.356539	2.19613	FALSE	0.221498	1.0184	FALSE
MXAN_5625	Q1D0Q9_MYXXD		R	Putative membrane protein	-0.29045	0.376346	FALSE	-0.197111	0.131385	FALSE	-0.0681238	0.0719709	FALSE	-0.809542	0.596067	FALSE	-2.04692	4.15676	TRUE	-0.539212	0.292883	FALSE
MXAN_5657	Q1D0M8_MYXXD		R	Tetratricopeptide repeat protein	-0.961252	4.40608	FALSE	0.722131	2.10223	FALSE	-3.20089	5.07453	TRUE	1.4605	5.53383	TRUE	1.20946	1.94617	FALSE	0.313256	0.767023	FALSE
MXAN_5661	Q1D0M4_MYXXD		R	TPR repeat protein	-0.494621	1.80443	FALSE	-1.6891	5.57928	TRUE	0.276463	1.91646	FALSE	-0.0277553	0.174726	FALSE	-0.395033	0.877889	FALSE	-0.0353408	0.11365	FALSE
MXAN_5745	Q1D0E1_MYXXD		R	Hydrolase, alpha/beta fold family	-0.0139217	0.044806	FALSE	1.63674	6.48219	TRUE	-0.17138	0.284178	FALSE	-0.162552	1.44479	FALSE	-0.163675	0.559431	FALSE	-0.759157	3.01597	FALSE
MXAN_5797	Q1D089_MYXXD		R	HEAT repeat domain protein	-1.36809	3.75156	FALSE	-2.40654	3.13351	TRUE	-0.180947	0.319777	FALSE	0.0582008	0.140195	FALSE	-0.784248	1.28927	FALSE	0.608249	0.383977	FALSE
MXAN_5969	Q1CZR9_MYXXD		R	Kinase	-0.437665	0.554199	FALSE	2.32803	1.39344	TRUE	-0.97401	0.531669	FALSE	0.104751	0.096547	FALSE	0.347413	0.217535	FALSE	1.54459	0.866823	FALSE
MXAN_6022	Q1CZL6_MYXXD		R	DUF2378 family protein	-0.737181	1.66568	FALSE	-0.611209	1.03767	FALSE	-5.66898	1.77702	TRUE	0.554852	2.17521	FALSE	0.78033	1.33517	FALSE	0.506503	0.730119	FALSE
MXAN_6159	Q1CZ83_MYXXD		R	Oxidoreductase, short chain dehydrogenase/reductase family	0.0894313	0.142532	FALSE	0.134606	0.279139	FALSE	0.252024	0.545094	FALSE	0.250491	0.266556	FALSE	2.11976	3.24388	TRUE	1.7178	3.59745	TRUE
MXAN_6160	Q1CZ82_MYXXD		R	Homocysteine S-methyltransferase domain protein	-0.225472	0.341964	FALSE	-2.65364	2.8904	TRUE	-0.174291	0.142572	FALSE	-0.0661197	0.114434	FALSE	-0.975329	0.409871	FALSE	-0.147332	0.102215	FALSE
MXAN_6211	Q1CZ31_MYXXD		R	Oxidoreductase, short chain dehydrogenase/reductase family	-1.46334	2.76956	TRUE	-0.967556	2.2609	FALSE	-1.12935	1.97888	FALSE	0.296108	0.697123	FALSE	0.373347	0.547528	FALSE	-0.383796	0.67844	FALSE
MXAN_6402	Q1CYJ7_MYXXD		R	ABC transporter, ATP-binding protein	1.37522	1.10121	FALSE	3.11457	3.66247	TRUE	-0.912827	0.553687	FALSE	-0.311556	0.210357	FALSE	-0.0105457	0.00559929	FALSE	-1.96539	1.12058	FALSE
MXAN_6493	Q1CYA7_MYXXD		R	PBS lyase	-0.586617	1.49447	FALSE	-0.817967	4.92176	FALSE	-3.10848	2.37559	TRUE	-0.131247	1.07889	FALSE	-0.367234	0.782341	FALSE	-0.0782223	0.259422	FALSE
MXAN_6704	Q1CXQ2_MYXXD		R	Acetyltransferase, GNAT family	-0.112087	1.25132	FALSE	-0.324436	2.54811	FALSE	-3.62864	8.54827	TRUE	-0.0884709	1.17596	FALSE	-0.214679	1.0462	FALSE	-0.0620594	0.356694	FALSE
MXAN_6756	Q1CXK0_MYXXD		R	Thiaminase-2/PQQC domain-containing protein	-2.34711	0.697499	FALSE	-0.84677	0.326476	FALSE	-3.19055	0.874239	FALSE	0.846173	0.324638	FALSE	1.69346	0.562606	FALSE	1.742	2.41688	TRUE
MXAN_6848	Q1CXA8_MYXXD	trx	R	Thioredoxin	0.19729	1.5405	FALSE	1.8018	6.92151	TRUE	-0.0880656	0.457638	FALSE	-0.650073	4.66819	FALSE	-0.321319	2.83619	FALSE	-0.29157	2.89583	FALSE
MXAN_6916	Q1CX43_MYXXD		R	ADP-ribosylglycohydrolase family protein	0.913686	3.52669	FALSE	1.66355	2.70449	TRUE	-1.55092	2.25879	TRUE	0.701629	2.67588	FALSE	0.55812	2.24876	FALSE	0.166749	0.159542	FALSE
MXAN_6927	Q1CX32_MYXXD		R	SanA domain protein	0.638187	0.752376	FALSE	2.04842	2.79399	TRUE	0.28927	0.26437	FALSE	-0.120955	0.0887214	FALSE	-0.105701	0.193117	FALSE	-0.0609756	0.304695	FALSE
MXAN_6984	Q1CWX5_MYXXD		R	Acetyltransferase, GNAT family	2.28894	5.14281	TRUE	3.38367	6.37347	TRUE	0.889356	2.75129	FALSE	-0.224075	0.872358	FALSE	0.50768	2.32962	FALSE	0.313241	1.7612	FALSE
MXAN_7222	Q1CW88_MYXXD		R	Kelch domain protein	3.5788	5.09972	TRUE	3.47163	5.10485	TRUE	0.000826836	0.00081454	FALSE	-1.51111	1.47082	TRUE	-0.597641	1.95404	FALSE	-0.952483	3.09622	FALSE
MXAN_7297	Q1CW13_MYXXD		R	STAS/SEC14 domain-containing protein	-0.901996	4.88426	FALSE	-0.0387311	0.192308	FALSE	-2.82812	5.60593	TRUE	1.08353	6.20777	FALSE	1.19235	4.02183	FALSE	0.55763	3.44101	FALSE
MXAN_7338	Q1CVX2_MYXXD		R	Tetratricopeptide repeat protein	-0.480464	0.522955	FALSE	-1.27405	1.01506	FALSE	-1.48402	1.59058	TRUE	0.54039	0.625315	FALSE	0.0847969	0.0638081	FALSE	0.684667	0.333178	FALSE
MXAN_7357	Q1CVV8_MYXXD		R	VWA containing CoxE family protein	0.471281	3.49145	FALSE	2.25392	5.93085	TRUE	0.240864	1.91173	FALSE	-0.21977	1.80895	FALSE	-0.319522	3.22298	FALSE	-0.337886	1.68503	FALSE
MXAN_7515	Q1CYA8_MYXXD		R	HEAT repeat domain-containing protein	-0.623611	3.03344	FALSE	0.726263	4.24881	FALSE	-7.27156	2.98367	TRUE	-0.187628	1.00598	FALSE	0.102972	0.485914	FALSE	-0.692587	3.33476	FALSE
MXAN_0042	Q1DG98_MYXXD		S	Hypothetical	-0.735067	0.444037	FALSE	-2.62043	1.32342	TRUE	0.680044	0.895509	FALSE	0.298042	0.316936	FALSE	0.648452	0.395916	FALSE	2.19609	1.07676	FALSE
MXAN_0053	Q1DG87_MYXXD		S	Hypothetical	-0.289724	0.271454	FALSE	0.332462	0.289418	FALSE	6.11355	4.20954	TRUE	0.302467	0.302707	FALSE	1.80395	0.465515	FALSE	1.94508	2.66464	TRUE
MXAN_0086	Q1DG54_MYXXD		S	Hypothetical	-0.651347	0.682527	FALSE	-3.68982	4.49047	TRUE	-0.289421	0.444418	FALSE	-0.0603852	0.272347	FALSE	0.499118	0.441265	FALSE	0.22352	0.22172	FALSE
MXAN_0103	Q1DG37_MYXXD		S	Putative lipoprotein	-0.0822592	0.143589	FALSE	0.15023	0.458598	FALSE	-1.97283	2.73372	TRUE	-0.236774	0.540073	FALSE	-0.726549	1.92784	FALSE	-0.415218	1.9654	FALSE
MXAN_0207	Q1DFT4_MYXXD		S	Hypothetical	-1.66653	1.9395	TRUE	-1.23751	0.676971	FALSE	-7.40269	5.76515	TRUE	0.896116	1.51472	FALSE	0.5035	0.258857	FALSE	-0.733729	0.246874	FALSE
MXAN_0257	Q1DFN5_MYXXD		S	Hypothetical	-1.68774	3.44333	TRUE	-0.682152	1.49921	FALSE	-1.15354	0.832594	FALSE	-0.80382	1.55287	FALSE	0.184704	0.266565	FALSE	-0.427157	1.87732	FALSE
MXAN_0268	Q1DFM4_MYXXD		S	Hypothetical	8.12987	5.9434	TRUE	7.039	5.64857	TRUE	6.65785	5.49392	TRUE	-0.0466108	0.0273669	FALSE	0.237211	0.802092	FALSE	0.498827	2.99926	FALSE
MXAN_0308	Q1DFI5_MYXXD		S	Hypothetical	-0.105616	0.0775015	FALSE	-1.58107	2.73432	TRUE	-0.587488	0.720874	FALSE	-0.673267	1.11982	FALSE	-0.717632	0.874188	FALSE	0.167778	0.624802	FALSE
MXAN_0339	Q1DFG0_MYXXD		S	Hypothetical	0.0535202	0.0576657	FALSE	2.23465	4.47428	TRUE	-0.0762153	0.196851	FALSE	0.0625467	0.176713	FALSE	0.159626	0.122809	FALSE	0.130627	0.285021	FALSE
MXAN_0357	Q1DFE2_MYXXD		S	Hypothetical	0.225639	1.20871	FALSE	-2.32826	3.20004	TRUE	-0.0240068	0.0825555	FALSE	-0.193231	1.17647	FALSE	-0.341575	2.34078	FALSE	0.334061	0.416705	FALSE
MXAN_0410	Q1DF92_MYXXD		S	Hypothetical	-0.347117	1.51373	FALSE	-1.46706	4.32204	TRUE	-0.232983	0.92655	FALSE	0.427205	2.28651	FALSE	0.179642	0.618151	FALSE	0.310981	1.32634	FALSE
MXAN_0497	Q1DF06_MYXXD		S	Hypothetical	5.68554	5.348	TRUE	5.99	5.66569	TRUE	-3.34209	3.14477	TRUE	-0.0135694	0.0133836	FALSE	0.282298	0.828732	FALSE	-0.0236883	0.111288	FALSE
MXAN_0620	Q1DEN5_MYXXD		S	DUF481 domain-containing protein	0.328689	0.632219	FALSE	1.75513	5.12088	TRUE	1.09442	3.22408	FALSE	-0.198734	0.406321	FALSE	-0.124847	0.122474	FALSE	-0.333891	1.90625	FALSE
MXAN_0793	Q1DE67_MYXXD		S	Putative lipoprotein	3.75473	3.86594	TRUE	4.38709	4.20767	TRUE	0.464821	0.512855	FALSE	-0.16571	0.133876	FALSE	0.266283	0.946827	FALSE	-0.015996	0.0321939	FALSE
MXAN_0839	Q1DE22_MYXXD		S	Hypothetical	-2.70175	1.74343	TRUE	-0.898717	0.775236	FALSE	-4.92573	2.10093	TRUE	-0.288149	0.303122	FALSE	-0.109311	0.0415822	FALSE	0.200952	0.10171	FALSE
MXAN_0875	Q1DDY7_MYXXD		S	Hypothetical	1.62586	2.73517	TRUE	2.23785	3.95029	TRUE	2.75292	4.50359	TRUE	0.465213	1.05918	FALSE	1.58355	3.354	TRUE	1.5577	4.16659	TRUE
MXAN_1148	Q1DD65_MYXXD		S	Hypothetical	0.476233	0.737316	FALSE	-1.76072	2.27224	TRUE	0.378994	0.705744	FALSE	-0.251553	0.169207	FALSE	-0.495581	0.705026	FALSE	-0.227023	0.260572	FALSE
MXAN_1231	Q1DCY3_MYXXD		S	Putative lipoprotein	4.42414	3.52258	TRUE	5.33052	3.98511	TRUE	3.19894	2.67131	TRUE	1.58496	1.3677	TRUE	0.551509	3.30926	FALSE	0.503812	3.00498	FALSE
MXAN_1314	Q1DCQ2_MYXXD		S	Hypothetical	-0.181967	0.109051	FALSE	2.35703	2.09166	TRUE	0.607205	0.366514	FALSE	0.237777	0.129492	FALSE	-0.035265	0.0269722	FALSE	-0.672864	0.546742	FALSE
MXAN_1343	Q1DCM3_MYXXD		S	Putative lipoprotein	-0.157612	0.816672	FALSE	-1.48449	4.79769	TRUE	-0.646396	0.605528	FALSE	-0.0974083	0.519389	FALSE	0.0470953	0.225426	FALSE	0.0893159	0.173512	FALSE
MXAN_1396	Q1DCH0_MYXXD		S	Putative membrane protein	0.26781	0.457121	FALSE	1.75317	3.25089	TRUE	0.271601	0.441728	FALSE	0.0858593	0.119554	FALSE	0.253989	0.767097	FALSE	0.10788	0.345245	FALSE
MXAN_1410	Q1DCF6_MYXXD		S	Hypothetical	-3.28828	3.08313	TRUE	-0.740987	1.48125	FALSE	-2.77816	1.10963	FALSE	1.14439	4.76218	FALSE	2.60105	1.55664	TRUE	-1.4308	1.8239	FALSE
MXAN_1419	Q1DCE7_MYXXD		S	Hypothetical	-0.559835	0.70502	FALSE	4.85379	5.51602	TRUE	0.127383	0.0258216	FALSE	0.00190878	0.00200983	FALSE	0.585038	0.543301	FALSE	-0.237206	0.454287	FALSE
MXAN_1445	Q1DCC1_MYXXD		S	Hypothetical	0.00634861	0.00612655	FALSE	1.55995	3.11019	TRUE	0.526115	1.24105	FALSE	0.517149	1.63147	FALSE	0.632921	0.89661	FALSE	0.0810084	0.124035	FALSE
MXAN_1500	Q1DC71_MYXXD		S	Hypothetical	1.01495	0.234466	FALSE	-1.29403	0.374798	FALSE	2.33025	0.808879	FALSE	-2.20058	0.800291	FALSE	-0.721441	0.179094	FALSE	2.42516	1.87662	TRUE
MXAN_1511	Q1DC60_MYXXD		S	Hypothetical	-0.296042	1.60219	FALSE	-0.912737	4.87248	FALSE	-6.57597	5.48639	TRUE	-0.120727	1.48912	FALSE	-0.014833	0.0485367	FALSE	0.320494	2.35823	FALSE
MXAN_1561	Q1DC10_MYXXD		S	Putative lipoprotein	-0.36801	1.31616	FALSE	-1.39013	3.44957	FALSE	-4.24712	6.60571	TRUE	-0.409815	1.79406	FALSE	-0.597241	2.00173	FALSE	-0.710605	1.62408	FALSE
MXAN_1566	Q1DC05_MYXXD		S	Hypothetical	-0.685393	2.5713	FALSE	-0.953194	2.82593	FALSE	-1.52052	3.09868	TRUE	0.426828	3.99443	FALSE	0.52899	1.98749	FALSE	0.120238	0.280979	FALSE
MXAN_1593	Q1DBX8_MYXXD		S	DUF559 domain-containing protein	-0.188407	0.0760391	FALSE	1.60094	0.650579	FALSE	-2.98718	1.8744	TRUE	1.166	0.497579	FALSE	1.84431	3.03053	TRUE	2.08204	1.17777	FALSE
MXAN_1672	Q1DBP9_MYXXD		S	Putative lipoprotein	-0.232504	0.297047	FALSE	-0.25738	0.405957	FALSE	-1.77265	2.64268	TRUE	-0.0152531	0.0216095	FALSE	-0.269018	0.36851	FALSE	-0.449108	1.12488	FALSE
MXAN_1697	Q1DBM5_MYXXD		S	Hypothetical	-0.158966	0.317398	FALSE	-2.04886	2.96714	TRUE	-4.35313	2.89518	TRUE	-0.267308	1.01352	FALSE	-0.240932	0.467895	FALSE	1.17999	1.8136	FALSE
MXAN_1724	Q1DBJ8_MYXXD		S	Putative lipoprotein	-0.49024	0.464068	FALSE	-0.243525	0.280795	FALSE	-5.88819	5.44854	TRUE	-0.0729046	0.0906795	FALSE	1.27029	1.54958	FALSE	-0.907199	1.97997	FALSE
MXAN_1777	Q1DBE6_MYXXD		S	Putative lipoprotein	-0.535561	0.531907	FALSE	3.81417	5.16084	TRUE	0.4744	0.733369	FALSE	-0.0761776	0.107	FALSE	-0.988251	0.945667	FALSE	-0.132951	0.308292	FALSE
MXAN_1806	Q1DBC1_MYXXD		S	Hypothetical	-2.41873	1.09692	FALSE	-3.05888	3.70453	TRUE	0.224729	0.578514	FALSE	0.263451	0.378984	FALSE	0.167747	0.0359325	FALSE	0.298241	0.200235	FALSE
MXAN_1898	Q1DB30_MYXXD		S	Hypothetical	2.33792	4.43973	TRUE	4.31561	5.97411	TRUE	0.475698	0.535273	FALSE	0.164492	0.32007	FALSE	0.546527	3.73646	FALSE	0.169239	1.38746	FALSE
MXAN_1975	Q1DAW3_MYXXD		S	DUF2934 domain-containing protein	0.645876	0.285246	FALSE	-0.60293	0.512688	FALSE	0.186937	0.0923885	FALSE	2.03545	2.12169	TRUE	0.0407877	0.0166417	FALSE	-1.11047	2.0061	FALSE
MXAN_1991	Q1DAU7_MYXXD		S	Putative lipoprotein	-0.199319	0.414499	FALSE	-0.517386	2.18247	FALSE	-2.89246	3.59495	TRUE	-0.222901	1.94891	FALSE	-0.375042	0.677582	FALSE	-0.0506949	0.134245	FALSE
MXAN_2089	Q1DAK5_MYXXD		S	Hypothetical	-0.0226912	0.057481	FALSE	-1.56095	3.4156	TRUE	-0.302074	0.435338	FALSE	0.0417919	0.181779	FALSE	-0.134435	0.117227	FALSE	0.33757	0.529772	FALSE
MXAN_2096	Q1DAJ9_MYXXD		S	Hypothetical	0.0206742	0.0127971	FALSE	-1.75753	2.97217	TRUE	-2.45044	0.77609	FALSE	1.21749	2.38746	FALSE	0.508401	0.382642	FALSE	0.445494	0.811266	FALSE
MXAN_2105	Q1DAJ1_MYXXD		S	Putative transposase	0.289766	0.676297	FALSE	-0.0408225	0.0576744	FALSE	0.429686	1.04181	FALSE	1.55403	3.58159	TRUE	-0.0816879	0.104802	FALSE	0.402456	0.600911	FALSE
MXAN_2139	Q1DAG1_MYXXD		S	Hypothetical	-0.583429	1.00889	FALSE	-2.70751	3.25907	TRUE	-0.738416	1.56233	FALSE	0.129188	0.188652	FALSE	-0.481522	0.524849	FALSE	0.349802	0.299059	FALSE
MXAN_2183	Q1DAB7_MYXXD		S	Putative lipoprotein	0.680681	1.53248	FALSE	0.83633	1.72403	FALSE	-5.44162	2.63222	TRUE	0.176788	0.332534	FALSE	-0.446473	1.202	FALSE	-0.82806	1.99903	FALSE
MXAN_2189	Q1DAB1_MYXXD		S	Hypothetical	-0.0138254	0.041467	FALSE	-2.35281	3.03227	TRUE	-0.373158	1.09109	FALSE	-0.305122	1.4585	FALSE	-0.439908	1.82612	FALSE	-0.631539	0.47051	FALSE
MXAN_2200	Q1DAA1_MYXXD		S	Hypothetical	1.69215	6.14357	TRUE	1.46685	5.68974	TRUE	0.0359807	0.172808	FALSE	-0.333708	1.38299	FALSE	0.302683	2.01798	FALSE	0.592253	2.91447	FALSE
MXAN_2231	Q1DA71_MYXXD		S	Putative lipoprotein	-1.23246	0.737681	FALSE	-4.38933	3.25434	TRUE	-5.56819	4.96287	TRUE	0.269097	1.36854	FALSE	1.13087	0.612633	FALSE	0.456032	0.161652	FALSE
MXAN_2290	Q1DA12_MYXXD		S	Putative lipoprotein	0.0166478	0.0560739	FALSE	-0.440717	2.23545	FALSE	-1.86401	2.95311	TRUE	0.240441	1.22815	FALSE	0.426974	2.17003	FALSE	0.280654	1.65906	FALSE
MXAN_2297	Q1DA05_MYXXD		S	Hypothetical	3.96289	8.05164	TRUE	4.04364	7.52321	TRUE	3.78117	9.33679	TRUE	4.08974	9.22804	TRUE	3.33035	5.78527	TRUE	3.42316	6.93501	TRUE
MXAN_2365	Q1D9T8_MYXXD		S	Hypothetical	-0.1316	0.233094	FALSE	-1.66189	3.28775	TRUE	-0.883314	1.63735	FALSE	0.059278	0.100258	FALSE	0.146086	0.452346	FALSE	0.574087	1.40172	FALSE
MXAN_2406	Q1D9P7_MYXXD		S	Hypothetical	0.894686	1.45929	FALSE	0.0137372	0.0128865	FALSE	1.80723	2.69577	TRUE	-2.31672	3.38958	TRUE	-0.901752	0.923951	FALSE	-0.718943	0.644207	FALSE
MXAN_2412	Q1D9P1_MYXXD		S	Hypothetical	2.81247	3.14679	TRUE	3.17209	3.44963	TRUE	0.110767	0.0321241	FALSE	-1.10695	1.26488	FALSE	-0.474898	1.45391	FALSE	-0.844649	3.24728	FALSE
MXAN_2413	Q1D9P0_MYXXD		S	Hypothetical	1.20163	5.0368	FALSE	1.94997	6.42395	TRUE	0.524942	1.42149	FALSE	-1.06024	3.13548	FALSE	-0.514487	2.76589	FALSE	-1.04552	4.56926	FALSE
MXAN_2455	Q1D9J7_MYXXD		S	Hypothetical	-1.7661	1.00884	FALSE	-0.320825	1.48397	FALSE	-9.24943	5.72429	TRUE	0.243465	1.04951	FALSE	0.331013	0.0802345	FALSE	-0.696511	0.729477	FALSE
MXAN_2562	Q1D992_MYXXD		S	Hypothetical	0.975573	1.04765	FALSE	1.86002	1.99392	TRUE	1.19102	1.15437	FALSE	0.952195	1.02211	FALSE	0.249466	0.831734	FALSE	-0.084847	0.139381	FALSE
MXAN_2569	Q1D985_MYXXD		S	Putitive Lipoprotein	-1.07537	3.5657	FALSE	-1.02833	1.06919	FALSE	-0.740659	1.14676	FALSE	-0.433664	2.21717	FALSE	-0.0569339	0.145329	FALSE	-1.70677	1.84291	TRUE
MXAN_2573	Q1D981_MYXXD		S	Hypothetical	-0.510379	0.576883	FALSE	-1.25714	4.05284	FALSE	2.08191	8.13495	TRUE	1.45212	4.96697	TRUE	-0.189935	0.0990362	FALSE	0.0807776	0.174256	FALSE
MXAN_2597	Q1D957_MYXXD		S	Hypothetical	1.77484	4.07561	TRUE	2.10031	5.41332	TRUE	-0.496758	0.224163	FALSE	0.740232	1.45823	FALSE	1.01998	2.77405	FALSE	0.530397	1.95832	FALSE
MXAN_2674	Q1D8Y2_MYXXD		S	Hypothetical	-0.292408	3.05668	FALSE	-1.58316	6.57402	TRUE	0.101148	1.18986	FALSE	0.156135	2.41351	FALSE	-0.0660605	0.248402	FALSE	0.799535	3.89759	FALSE
MXAN_2676	Q1D8Y0_MYXXD		S	Hypothetical	-0.28886	2.21224	FALSE	-1.96021	5.7334	TRUE	-6.62225	5.10286	TRUE	-0.1641	1.15978	FALSE	-0.380511	1.38564	FALSE	0.536083	1.11952	FALSE
MXAN_2784	Q1D8M2_MYXXD		S	Hypothetical	5.68868	4.92122	TRUE	5.84011	4.99105	TRUE	5.30362	4.65646	TRUE	5.22588	4.71062	TRUE	3.521	5.46906	TRUE	3.16697	6.26876	TRUE
MXAN_2812	Q1D8J4_MYXXD		S	Hypothetical	-1.06659	5.35409	FALSE	-0.711721	4.36557	FALSE	-2.82772	3.15764	TRUE	1.58794	6.45149	TRUE	1.33908	1.80755	FALSE	-0.113007	0.518538	FALSE
MXAN_2837	Q1D8H5_MYXXD		S	Putative lipoprotein	1.52121	1.45409	TRUE	4.74639	4.09881	TRUE	3.37837	3.20025	TRUE	-0.464822	0.386771	FALSE	0.273691	0.280916	FALSE	-2.68066	4.99078	TRUE
MXAN_2838	Q1D8H4_MYXXD		S	Hypothetical	-0.283287	0.113726	FALSE	3.88201	2.51238	TRUE	-2.5574	1.01559	FALSE	3.37844	2.23405	TRUE	-0.471607	0.356932	FALSE	-2.30745	3.55544	TRUE
MXAN_2851	Q1D8G1_MYXXD		S	Hypothetical	1.0681	4.28044	FALSE	2.35341	5.3249	TRUE	1.59596	5.13071	TRUE	-0.451008	1.13873	FALSE	-1.22473	4.39375	FALSE	-2.00358	3.09387	TRUE
MXAN_2903	Q1D8A9_MYXXD		S	Hypothetical	0.81415	2.70872	FALSE	1.51308	4.42385	TRUE	0.489587	0.929022	FALSE	-0.201258	0.281761	FALSE	0.704879	2.06724	FALSE	0.685122	2.7862	FALSE
MXAN_3022	Q1D7Z2_MYXXD		S	Putative lipoprotein	-0.357452	4.63721	FALSE	-1.62196	6.20646	TRUE	-0.406708	4.75804	FALSE	-0.334614	5.31077	FALSE	-0.603182	3.84835	FALSE	-0.0868878	0.318622	FALSE
MXAN_3079	Q1D7U1_MYXXD		S	Hypothetical	1.55615	3.60961	TRUE	2.80634	4.65546	TRUE	-0.034091	0.040022	FALSE	0.861234	2.4517	FALSE	0.682371	2.31616	FALSE	0.767811	1.93041	FALSE
MXAN_3140	Q1D7N0_MYXXD		S	Putative lipoprotein	-0.316205	0.633613	FALSE	1.57372	3.94229	TRUE	0.736613	2.06975	FALSE	0.243055	0.647302	FALSE	0.553904	1.76224	FALSE	-0.00615597	0.0264123	FALSE
MXAN_3145	Q1D7M5_MYXXD		S	Putative Lipoprotein	-0.328728	0.738731	FALSE	-0.397107	0.290896	FALSE	-0.0623112	0.0271387	FALSE	-0.103918	0.0559253	FALSE	0.813664	0.54912	FALSE	1.7113	1.62801	TRUE
MXAN_3166	Q1D7K4_MYXXD		S	Hypothetical	2.39193	6.04493	TRUE	4.76126	7.53385	TRUE	4.44129	8.02041	TRUE	-1.356	4.22492	FALSE	2.24285	5.17759	TRUE	1.56149	4.87661	TRUE
MXAN_3175	Q1D7J5_MYXXD		S	Putitive Lipoprotein	0.806227	1.29569	FALSE	-0.507996	0.139879	FALSE	-6.30763	4.81216	TRUE	1.6833	2.73945	TRUE	0.680536	0.898524	FALSE	2.8151	1.06645	FALSE
MXAN_3242	Q1D7D2_MYXXD		S	Hypothetical	-0.636536	0.805653	FALSE	-1.57508	2.78867	TRUE	-1.46197	1.83232	TRUE	0.00028801	0.000304478	FALSE	0.16937	0.18514	FALSE	-0.173944	0.258551	FALSE
MXAN_3243	Q1D7D1_MYXXD		S	Hypothetical	0.185494	0.611749	FALSE	-3.89764	3.27204	TRUE	-0.376262	0.34888	FALSE	0.128629	0.363467	FALSE	-0.198361	0.325122	FALSE	1.60958	1.29021	TRUE
MXAN_3353	Q1D723_MYXXD		S	Hypothetical	-2.24228	2.86421	TRUE	-2.99171	4.12204	TRUE	-1.31302	1.01654	FALSE	-1.39654	1.74778	FALSE	-0.549675	0.75903	FALSE	-1.36135	1.67603	FALSE
MXAN_3373	Q1D703_MYXXD		S	Hypothetical	1.42193	1.0868	FALSE	1.55398	1.39524	TRUE	-1.83635	0.680837	FALSE	0.295102	0.195962	FALSE	0.0680847	0.0603395	FALSE	-0.264163	0.731395	FALSE
MXAN_3411	Q1D6W5_MYXXD		S	Hypothetical	-0.447186	2.5487	FALSE	-1.96361	4.26628	TRUE	-1.55437	1.60929	TRUE	-0.0755472	0.471675	FALSE	-0.153927	0.749359	FALSE	-0.308871	0.574928	FALSE
MXAN_3445	Q1D6T1_MYXXD		S	Hypothetical	-1.23129	1.17908	FALSE	0.278436	0.610037	FALSE	-6.01821	4.50999	TRUE	0.637424	1.41459	FALSE	0.628182	0.522448	FALSE	-0.298594	0.731524	FALSE
MXAN_3504	Q1D6M5_MYXXD		S	Putative lipoprotein	0.210785	0.61047	FALSE	0.710313	2.28541	FALSE	1.50358	4.50559	TRUE	0.978851	4.43125	FALSE	0.529271	0.968803	FALSE	-0.0994949	0.108273	FALSE
MXAN_3575	Q1D6F8_MYXXD		S	Hypothetical	-0.283251	0.843316	FALSE	-1.51377	3.94485	TRUE	-0.0648808	0.177507	FALSE	-0.044486	0.216877	FALSE	0.535243	1.75404	FALSE	0.458981	1.17264	FALSE
MXAN_3645	Q1D691_MYXXD		S	Hypothetical	-0.456355	0.342113	FALSE	-1.82549	2.38464	TRUE	-0.0842156	0.0429938	FALSE	-0.172025	0.145444	FALSE	-0.128218	0.0704065	FALSE	-1.0434	1.51975	FALSE
MXAN_3656	Q1D680_MYXXD		S	Hypothetical	1.00294	0.943002	FALSE	1.17274	1.11696	FALSE	-0.614992	0.418989	FALSE	0.458345	0.357324	FALSE	-0.906634	2.8451	FALSE	-3.80754	2.66386	TRUE
MXAN_3690	Q1D646_MYXXD		S	Putative lipoprotein	-0.149914	0.205237	FALSE	-0.684676	1.82716	FALSE	-1.67994	2.00156	TRUE	-0.0843654	0.126778	FALSE	0.173298	0.310564	FALSE	0.175347	1.07958	FALSE
MXAN_3786	Q1D5V5_MYXXD		S	Hypothetical	-0.776612	1.18138	FALSE	-1.59838	6.31747	TRUE	-0.12589	0.109215	FALSE	0.18478	1.35427	FALSE	-0.100137	0.0666421	FALSE	0.164485	1.08742	FALSE
MXAN_3818	Q1D5S3_MYXXD		S	Hypothetical	-0.156907	0.831839	FALSE	-2.44393	2.58604	TRUE	-0.71561	1.14114	FALSE	-0.123751	0.450042	FALSE	-0.477894	1.16151	FALSE	0.36095	0.238479	FALSE
MXAN_3850	Q1D5P1_MYXXD		S	Hypothetical	-0.246202	0.0567316	FALSE	4.45024	2.74696	TRUE	2.57187	1.72827	TRUE	2.15477	1.37809	TRUE	2.25795	0.754409	FALSE	-1.00813	2.07117	FALSE
MXAN_3906	Q1D5I7_MYXXD		S	Putative lipoprotein	0.0485497	0.0538907	FALSE	0.172688	0.445026	FALSE	-2.1078	2.75458	TRUE	-0.504919	1.18567	FALSE	-0.0372114	0.0456234	FALSE	-0.161975	1.15115	FALSE
MXAN_3953	Q1D5E0_MYXXD		S	Hypothetical	-0.160645	0.278631	FALSE	-0.442088	1.45977	FALSE	-1.78553	3.07814	TRUE	-0.430661	1.31549	FALSE	-0.444289	0.973064	FALSE	-0.151945	0.4312	FALSE
MXAN_4101	Q1D4Z4_MYXXD		S	Hypothetical	-1.35826	3.92227	FALSE	-0.472292	2.42631	FALSE	-1.44503	4.64491	FALSE	2.25065	6.0693	TRUE	2.06978	1.973	TRUE	-0.251962	1.86627	FALSE
MXAN_4107	Q1D4Y8_MYXXD		S	Putative lipoprotein	-0.426917	0.394004	FALSE	1.57109	2.08838	TRUE	-4.1043	2.59552	TRUE	-0.223676	0.210413	FALSE	-1.4732	1.18325	FALSE	0.0154867	0.0198837	FALSE
MXAN_4182	Q1D4R6_MYXXD		S	Putative lipoprotein	-0.707991	3.43025	FALSE	-1.63611	5.36719	TRUE	-1.81399	4.72833	TRUE	0.101592	0.921754	FALSE	-0.384438	1.26155	FALSE	0.273623	1.30645	FALSE
MXAN_4183	Q1D4R5_MYXXD		S	Putative lipoprotein	-0.661134	2.09692	FALSE	-0.988364	3.66784	FALSE	-1.77936	7.41914	TRUE	0.12201	1.76925	FALSE	-0.0698271	0.107242	FALSE	0.43306	0.786672	FALSE
MXAN_4184	Q1D4R4_MYXXD		S	Putative lipoprotein	-0.441525	2.74619	FALSE	-0.615751	1.54683	FALSE	-2.12898	4.43443	TRUE	0.290933	1.92605	FALSE	-0.369621	2.23233	FALSE	0.114504	0.206173	FALSE
MXAN_4195	Q1D4Q3_MYXXD		S	Putative lipoprotein	-0.681453	4.22669	FALSE	-2.00949	4.17799	TRUE	-0.218091	2.06871	FALSE	-0.172193	1.24884	FALSE	-0.719628	2.48925	FALSE	-0.424888	0.960051	FALSE
MXAN_4284	Q1D4G4_MYXXD		S	Hypothetical	-0.134897	0.156431	FALSE	1.12357	1.57609	FALSE	-4.44357	3.47799	TRUE	1.008	1.76404	FALSE	0.924304	2.18426	FALSE	-1.3061	2.03974	FALSE
MXAN_4289	Q1D4F9_MYXXD		S	Hypothetical	0.207604	1.69677	FALSE	0.327411	2.1607	FALSE	-3.42249	5.58236	TRUE	0.0704079	0.384293	FALSE	0.111286	0.445693	FALSE	-0.0517163	0.146771	FALSE
MXAN_4293	Q1D4F5_MYXXD		S	Hypothetical	-0.00878382	0.0282515	FALSE	0.891346	3.13344	FALSE	-2.71955	5.91298	TRUE	0.406178	1.58311	FALSE	0.293985	1.12941	FALSE	-0.788959	3.15603	FALSE
MXAN_4323	Q1D4C5_MYXXD		S	Putative lipoprotein	1.70436	1.62431	TRUE	3.0901	3.25628	TRUE	1.78263	1.80898	TRUE	-1.51119	0.76343	FALSE	0.197014	0.228152	FALSE	0.124048	0.518613	FALSE
MXAN_4334	Q1D4B5_MYXXD		S	Putative lipoprotein	0.767219	0.562389	FALSE	1.82134	1.6353	TRUE	0.527544	0.34816	FALSE	-0.270745	0.165441	FALSE	-0.647686	0.886747	FALSE	-0.976965	0.888589	FALSE
MXAN_4367	Q1D483_MYXXD		S	Putative lipoprotein	1.42657	2.61558	FALSE	1.16623	0.97589	FALSE	0.727098	0.400844	FALSE	1.68577	2.34287	TRUE	0.0112376	0.00915916	FALSE	-0.387118	0.215102	FALSE
MXAN_4374	Q1D476_MYXXD		S	Hypothetical	-0.140222	0.108893	FALSE	0.0272665	0.0201745	FALSE	2.05918	2.64638	TRUE	-3.88217	3.50807	TRUE	-3.06013	4.17139	TRUE	-3.61462	4.92654	TRUE
MXAN_4413	Q1D439_MYXXD		S	Hypothetical	-0.0395141	0.0963597	FALSE	-0.122601	0.305053	FALSE	-6.04148	2.19256	TRUE	0.244618	0.910662	FALSE	0.110022	0.219137	FALSE	0.484082	1.46266	FALSE
MXAN_4421	Q1D431_MYXXD		S	Putative lipoprotein	-0.000185966	5.45347e-05	FALSE	1.28248	1.02091	FALSE	-5.02526	2.64824	TRUE	-0.0477328	0.0174691	FALSE	-0.881763	0.318695	FALSE	-2.36303	2.35555	TRUE
MXAN_4430	Q1D422_MYXXD		S	Hypothetical	-3.11918	1.5585	TRUE	-2.60261	1.44542	TRUE	-0.741779	0.193954	FALSE	0.420286	0.128008	FALSE	1.76931	0.495491	FALSE	-0.159289	0.166255	FALSE
MXAN_4441	Q1D411_MYXXD		S	Hypothetical	-0.101551	0.57474	FALSE	-1.58603	5.42838	TRUE	0.280581	2.82387	FALSE	-0.0143476	0.0797324	FALSE	-0.330485	1.53427	FALSE	0.473539	2.12332	FALSE
MXAN_4478	Q1D3X6_MYXXD		S	DUF2380 domain-containing protein	0.85918	0.224235	FALSE	4.16327	2.148	TRUE	-1.15972	0.180864	FALSE	0.901645	0.260837	FALSE	-0.157954	0.0364754	FALSE	-0.750472	0.820837	FALSE
MXAN_4483	Q1D3X1_MYXXD		S	Hypothetical	0.111678	0.284104	FALSE	-1.21046	2.15492	FALSE	1.12709	3.96279	FALSE	-2.56397	2.52644	TRUE	-2.61122	1.73126	TRUE	-2.54966	1.43795	TRUE
MXAN_4524	Q1D3T1_MYXXD		S	Hypothetical	-0.626749	0.39007	FALSE	1.03249	0.59152	FALSE	-5.92977	4.14625	TRUE	-0.0625801	0.0352467	FALSE	0.304575	0.193578	FALSE	-0.146303	0.0751926	FALSE
MXAN_4577	Q1D3M8_MYXXD		S	Hypothetical	0.789439	6.00406	FALSE	1.2467	5.60207	FALSE	1.68773	9.01804	TRUE	0.359729	4.99442	FALSE	0.407176	1.62936	FALSE	0.126719	0.856972	FALSE
MXAN_4602	Q1D3K3_MYXXD		S	Hypothetical	-0.75185	1.1808	FALSE	0.201692	0.352407	FALSE	-3.4977	4.9843	TRUE	0.60083	2.50428	FALSE	0.0285501	0.0243249	FALSE	0.119535	0.188246	FALSE
MXAN_4682	Q1D3C5_MYXXD		S	Hypothetical	-0.839395	2.98135	FALSE	-1.75399	4.93251	TRUE	0.0439615	0.17959	FALSE	-0.442607	3.19647	FALSE	0.0226002	0.0515071	FALSE	0.118035	0.372481	FALSE
MXAN_4844	Q1D2W8_MYXXD		S	Putative lipoprotein	5.81457	4.05439	TRUE	6.1606	4.04526	TRUE	3.89198	2.70384	TRUE	4.32747	3.33701	TRUE	1.49816	5.01509	TRUE	1.93711	3.63345	TRUE
MXAN_4859	Q1D2V5_MYXXD		S	Hypothetical	-0.171098	0.376604	FALSE	-1.64669	4.13417	TRUE	-2.65868	4.33609	TRUE	-0.105754	0.307849	FALSE	0.00699377	0.0138303	FALSE	0.122811	0.308553	FALSE
MXAN_5033	Q1D2D5_MYXXD		S	Putative lipoprotein	1.17799	2.09192	FALSE	3.11019	4.34678	TRUE	-2.98727	1.81936	TRUE	0.176429	0.234624	FALSE	1.1987	4.28857	FALSE	-0.290893	1.26786	FALSE
MXAN_5037	Q1D2D1_MYXXD		S	Hypothetical	-0.234381	0.390491	FALSE	-1.16994	3.55137	FALSE	-2.38309	2.39319	TRUE	-0.259029	0.373328	FALSE	0.0131059	0.017423	FALSE	0.0760303	0.402287	FALSE
MXAN_5061	Q1D2A8_MYXXD		S	Putative lipoprotein	0.0649571	0.0655796	FALSE	-1.8632	2.55279	TRUE	-0.107059	0.104729	FALSE	0.100841	0.0689345	FALSE	-0.524884	0.688508	FALSE	-0.500719	0.966338	FALSE
MXAN_5091	Q1D278_MYXXD		S	Hypothetical	-1.98402	1.15065	FALSE	-2.3136	2.15257	TRUE	-4.81623	2.0749	TRUE	0.0069232	0.00335633	FALSE	-0.16452	0.0763093	FALSE	0.421793	0.800493	FALSE
MXAN_5242	Q1D1S9_MYXXD		S	Putative lipoprotein	0.0634842	0.0181741	FALSE	-2.37046	1.73418	TRUE	-1.8878	0.384359	FALSE	1.44609	1.09831	FALSE	-0.0996537	0.0316257	FALSE	0.195382	0.243954	FALSE
MXAN_5266	Q1D1Q5_MYXXD		S	Hypothetical	0.0758891	0.077658	FALSE	-0.955177	1.59627	FALSE	-1.89691	3.42278	TRUE	-0.663626	1.53001	FALSE	-0.72955	1.35651	FALSE	-0.0595574	0.0947024	FALSE
MXAN_5277	Q1D1P4_MYXXD		S	Hypothetical	0.118678	0.686096	FALSE	-3.78662	3.48037	TRUE	0.268208	1.05023	FALSE	-0.378684	2.43965	FALSE	-0.733474	0.593799	FALSE	-1.02351	0.912627	FALSE
MXAN_5295	Q1D1M7_MYXXD		S	Collagen triple helix repeat protein	-1.09432	0.793164	FALSE	-1.67083	2.39602	TRUE	-0.583665	0.511072	FALSE	-0.289981	0.356802	FALSE	0.579767	0.405083	FALSE	-0.10561	0.178883	FALSE
MXAN_5324	Q1D1J9_MYXXD		S	Hypothetical	-1.06601	3.31378	FALSE	-2.01826	5.40694	TRUE	-1.23295	2.71406	FALSE	0.574659	3.92016	FALSE	0.11069	0.207391	FALSE	-0.539162	1.19789	FALSE
MXAN_5380	Q1D1E3_MYXXD		S	Putative lipoprotein	-0.245514	0.689631	FALSE	0.132393	1.80141	FALSE	-1.60524	2.729	TRUE	-0.164051	1.19102	FALSE	-0.488145	1.07967	FALSE	-0.164231	1.39495	FALSE
MXAN_5392	Q1D1D4_MYXXD		S	Putative lipoprotein	-1.70866	0.573279	FALSE	-2.38891	1.0712	FALSE	-6.20535	2.7408	TRUE	1.56186	0.675978	FALSE	0.841787	0.268609	FALSE	0.0972114	0.100197	FALSE
MXAN_5450	Q1D180_MYXXD		S	Putative lipoprotein	-1.14498	1.66212	FALSE	0.949737	1.77156	FALSE	-6.58086	4.59385	TRUE	2.07597	3.99676	TRUE	0.130063	0.144449	FALSE	0.192592	0.198705	FALSE
MXAN_5455	Q1D175_MYXXD		S	Hypothetical	0.55801	3.31815	FALSE	-0.0346885	0.113428	FALSE	2.84767	7.31687	TRUE	-1.58898	4.89027	TRUE	-1.897	5.13037	TRUE	-1.84957	5.22459	TRUE
MXAN_5494	Q1D136_MYXXD		S	Hypothetical	-0.576867	0.72949	FALSE	-1.70195	1.56143	TRUE	-3.09609	3.13198	TRUE	0.336042	0.927371	FALSE	0.668949	0.512808	FALSE	-0.00607586	0.00255326	FALSE
MXAN_5501	Q1D129_MYXXD		S	Hypothetical	-0.952353	0.667659	FALSE	-2.8736	4.34871	TRUE	-1.62282	1.53769	TRUE	-0.198062	0.336518	FALSE	0.214285	0.0867572	FALSE	-0.679359	0.649564	FALSE
MXAN_5521	Q1D109_MYXXD		S	Hypothetical	1.09129	1.23272	FALSE	0.215403	0.159898	FALSE	-0.923814	0.174502	FALSE	1.52299	1.96607	TRUE	0.404148	0.552013	FALSE	0.934381	1.22232	FALSE
MXAN_5525	Q1D105_MYXXD		S	Putative lipoprotein	-1.6658	0.63963	FALSE	-0.215265	0.0699902	FALSE	-2.97166	1.07184	FALSE	-2.83876	1.43143	TRUE	2.29874	0.647524	FALSE	0.721688	0.664409	FALSE
MXAN_5581	Q1D0V3_MYXXD		S	Putative lipoprotein	-0.407385	0.557146	FALSE	-2.32293	4.27945	TRUE	-3.87608	2.3258	TRUE	-0.218507	0.470698	FALSE	-0.228319	0.329493	FALSE	0.138927	0.455115	FALSE
MXAN_5627	Q1D0Q7_MYXXD		S	Putative lipoprotein	-1.58599	2.55811	TRUE	-1.3178	1.54644	FALSE	-4.21515	2.46201	TRUE	0.124439	0.16301	FALSE	0.48117	0.737166	FALSE	0.160255	0.0850448	FALSE
MXAN_5678	Q1D0K7_MYXXD		S	Hypothetical	-1.85518	0.8668	FALSE	-3.34354	2.61938	TRUE	0.167676	0.510498	FALSE	0.0785828	0.19785	FALSE	1.36857	0.53395	FALSE	1.48089	1.09784	FALSE
MXAN_5848	Q1D038_MYXXD		S	Putative lipoprotein	0.268053	0.380286	FALSE	0.275716	0.503281	FALSE	-2.71054	3.08318	TRUE	0.679111	1.52486	FALSE	-0.0035224	0.00359676	FALSE	0.0917501	0.345603	FALSE
MXAN_5973	Q1CZR5_MYXXD		S	Hypothetical	-2.07491	2.56809	TRUE	0.889101	2.57916	FALSE	-1.39001	3.71287	FALSE	1.54864	4.36452	TRUE	1.79607	1.6754	TRUE	0.189036	0.669045	FALSE
MXAN_5986	Q1CZQ2_MYXXD		S	Hypothetical	1.43435	2.36562	FALSE	2.35874	3.94791	TRUE	4.02516	7.06419	TRUE	-2.12809	2.54564	TRUE	1.84969	2.81695	TRUE	1.79198	3.32416	TRUE
MXAN_6116	Q1CZC2_MYXXD		S	Hypothetical	0.43631	0.806689	FALSE	0.050396	0.0711195	FALSE	-2.50833	1.69105	TRUE	-0.21315	0.379658	FALSE	-0.0103493	0.0224192	FALSE	-0.55866	2.21384	FALSE
MXAN_6142	Q1CZA0_MYXXD		S	Hypothetical	0.142566	0.0898979	FALSE	-0.405923	0.159741	FALSE	-4.955	4.74749	TRUE	0.769425	1.13845	FALSE	2.13612	2.02658	TRUE	1.13388	0.415632	FALSE
MXAN_6179	Q1CZ63_MYXXD		S	Putative lipoprotein	-0.618145	0.880061	FALSE	-1.30373	0.841944	FALSE	-4.71906	1.66843	TRUE	-0.835298	1.30223	FALSE	-0.742427	0.548874	FALSE	-0.367587	0.137516	FALSE
MXAN_6189	Q1CZ53_MYXXD		S	Hypothetical	-0.33189	1.51873	FALSE	-2.01019	3.72905	TRUE	-0.361337	1.75765	FALSE	-0.0953388	0.514483	FALSE	0.119783	0.365897	FALSE	-0.0397749	0.0465965	FALSE
MXAN_6240	Q1CZ04_MYXXD		S	Hypothetical	0.0606308	0.0966196	FALSE	-1.79417	4.4519	TRUE	0.202508	0.252088	FALSE	0.0124364	0.0199771	FALSE	0.239493	0.313726	FALSE	0.172047	0.280725	FALSE
MXAN_6254	Q1CYZ0_MYXXD		S	Hypothetical	0.2425	0.219941	FALSE	-0.680712	0.358914	FALSE	1.50143	2.40927	TRUE	-2.32074	2.1109	TRUE	-2.13336	1.81266	TRUE	-1.6224	0.944308	FALSE
MXAN_6262	Q1CYY2_MYXXD		S	CENP-V/GFA domain-containing protein	8.19922	7.72533	TRUE	8.1268	7.89514	TRUE	-1.20976	0.444016	FALSE	2.0418	1.71006	TRUE	0.591012	1.76933	FALSE	0.768263	3.70021	FALSE
MXAN_6270	Q1CYX4_MYXXD		S	Hypothetical	0.519752	2.95256	FALSE	0.323539	2.92757	FALSE	1.69491	7.63572	TRUE	-1.14683	5.78969	FALSE	-0.678991	3.49803	FALSE	-0.582373	3.55919	FALSE
MXAN_6300	Q1CYU8_MYXXD		S	Hypothetical	-0.0814176	0.120163	FALSE	-1.57579	2.74035	TRUE	-1.28292	1.44856	FALSE	0.138376	0.233655	FALSE	0.532046	0.863873	FALSE	0.942515	1.2284	FALSE
MXAN_6360	Q1CYN9_MYXXD		S	Putative lipoprotein	-0.173748	1.22763	FALSE	-0.532169	2.7424	FALSE	-5.87883	4.66687	TRUE	-0.540317	2.74936	FALSE	-0.650384	1.79761	FALSE	-0.98743	3.44421	FALSE
MXAN_6451	Q1CYE8_MYXXD		S	Putative lipoprotein	0.142017	0.569189	FALSE	-0.508374	1.59448	FALSE	-4.76666	2.31341	TRUE	0.086482	0.305049	FALSE	0.24229	1.25582	FALSE	0.392717	1.30227	FALSE
MXAN_6594	Q1CY09_MYXXD		S	Hypothetical	-0.483452	1.67351	FALSE	-1.55503	6.11764	TRUE	-0.471694	1.46639	FALSE	-0.245579	1.65834	FALSE	-0.206192	0.529877	FALSE	0.204508	1.49877	FALSE
MXAN_6603	Q1CY01_MYXXD		S	Hypothetical	-0.705226	1.83634	FALSE	-3.14784	4.95834	TRUE	-0.533923	1.31831	FALSE	-0.456681	1.22695	FALSE	0.115452	0.703525	FALSE	0.127303	0.185525	FALSE
MXAN_6613	Q1CXZ2_MYXXD		S	Putative lipoprotein	2.26195	1.30979	TRUE	1.47719	0.741336	FALSE	-4.91099	2.48399	TRUE	-2.23975	1.26285	TRUE	-3.74591	4.48254	TRUE	-3.39209	3.3522	TRUE
MXAN_6618	Q1CXY7_MYXXD		S	Putative lipoprotein	0.486215	1.1665	FALSE	0.143845	0.176141	FALSE	-4.39079	2.44433	TRUE	-0.187554	0.231522	FALSE	-1.05612	1.55821	FALSE	-1.08418	1.23941	FALSE
MXAN_6633	Q1CXX3_MYXXD		S	Hypothetical	-1.71019	0.714578	FALSE	1.59646	2.42929	TRUE	-3.02372	1.11172	FALSE	0.691264	0.978632	FALSE	1.87062	0.766904	FALSE	0.299824	1.12549	FALSE
MXAN_6670	Q1CXT6_MYXXD		S	Hypothetical	-0.962352	4.16285	FALSE	-1.24341	5.62703	FALSE	-2.99179	3.44887	TRUE	-0.255604	1.84209	FALSE	0.0208077	0.0642622	FALSE	-0.082551	0.577084	FALSE
MXAN_6698	Q1CXQ8_MYXXD		S	Hypothetical	0.0727496	0.0687207	FALSE	-1.16422	2.20322	FALSE	-3.06769	3.8506	TRUE	0.581834	1.46554	FALSE	0.4526	0.67503	FALSE	0.333461	0.852662	FALSE
MXAN_6709	Q1CXP7_MYXXD		S	Putative lipoprotein	0.313881	0.201408	FALSE	1.27147	1.38698	FALSE	-3.10873	1.77926	TRUE	-0.440265	0.38256	FALSE	-0.257312	0.196781	FALSE	-1.13641	1.55641	FALSE
MXAN_6824	Q1CXD2_MYXXD		S	Putative lipoprotein	-0.0934496	0.204261	FALSE	1.55307	2.56764	TRUE	-0.289847	0.715423	FALSE	-0.188184	0.464906	FALSE	-0.208604	0.478697	FALSE	-0.130081	0.125684	FALSE
MXAN_6872	Q1CX85_MYXXD		S	Hypothetical	-0.886866	1.52208	FALSE	0.605976	1.32878	FALSE	-0.665921	0.429563	FALSE	0.262847	0.226878	FALSE	2.15416	2.46764	TRUE	0.136477	0.467551	FALSE
MXAN_6985	Q1CWX4_MYXXD		S	Hypothetical	5.08854	2.72302	TRUE	7.307	3.55354	TRUE	5.84049	3.03024	TRUE	-0.720729	0.269448	FALSE	0.884556	2.23235	FALSE	0.769015	2.14453	FALSE
MXAN_6999	Q1CWW1_MYXXD		S	Hypothetical	-1.4483	2.84955	FALSE	-1.70913	3.43771	TRUE	-1.71738	3.39768	TRUE	-0.134709	0.311397	FALSE	0.350653	0.727276	FALSE	0.837296	2.09212	FALSE
MXAN_7000	Q1CWW0_MYXXD		S	Putative lipoprotein	0.401097	1.14497	FALSE	1.13728	3.06642	FALSE	-5.69061	3.36478	TRUE	-0.670423	1.31889	FALSE	-0.481661	1.21708	FALSE	-0.684823	3.49244	FALSE
MXAN_7005	Q1CWV5_MYXXD		S	Putative lipoprotein	-0.50624	1.33786	FALSE	-0.530727	1.2552	FALSE	-1.62576	5.02564	TRUE	-0.0711808	0.191756	FALSE	-0.147406	0.193584	FALSE	-0.453093	0.985068	FALSE
MXAN_7074	Q1CWN6_MYXXD		S	Hypothetical	-0.521255	1.52561	FALSE	-1.7565	3.93505	TRUE	-0.111481	0.179746	FALSE	-0.0678921	0.178918	FALSE	-0.129539	0.277473	FALSE	0.446905	1.50366	FALSE
MXAN_7092	Q1CWL8_MYXXD		S	Hypothetical	0.459634	0.487683	FALSE	0.550014	0.538209	FALSE	-2.38987	1.12791	FALSE	-0.315419	0.285893	FALSE	2.14293	2.34243	TRUE	1.57972	1.92128	TRUE
MXAN_7185	Q1CWC5_MYXXD		S	Hypothetical	-0.0913787	0.14575	FALSE	0.180044	0.244567	FALSE	0.029326	0.0608172	FALSE	-1.28998	2.06255	FALSE	-0.341497	0.512704	FALSE	-2.55673	2.20563	TRUE
MXAN_7215	Q1CW95_MYXXD		S	Hypothetical	-0.164241	0.346004	FALSE	-1.50673	3.3967	TRUE	-0.28513	0.674429	FALSE	0.314336	0.855244	FALSE	-0.209628	0.545339	FALSE	-0.00494337	0.0109837	FALSE
MXAN_7219	Q1CW91_MYXXD		S	Hypothetical	3.13135	3.19453	TRUE	3.11383	4.16392	TRUE	2.63057	4.58928	TRUE	-0.610491	1.49588	FALSE	3.07906	3.23125	TRUE	3.42559	4.61159	TRUE
MXAN_7256	Q1CW54_MYXXD		S	Putative lipoprotein	0.789466	0.898957	FALSE	0.418616	0.32371	FALSE	-1.84544	0.757769	FALSE	0.219909	0.117969	FALSE	1.21435	1.97289	FALSE	1.46937	1.6026	TRUE
MXAN_7257	Q1CW53_MYXXD		S	Pentapeptide repeat domain protein	-0.144075	0.0579729	FALSE	1.70945	2.09156	TRUE	-0.149471	0.0448719	FALSE	0.604674	0.498552	FALSE	1.83688	0.921559	FALSE	1.77212	3.27532	TRUE
MXAN_7268	Q1CW42_MYXXD		S	DUF2381 family protein	1.86683	1.41084	TRUE	1.55685	1.09953	FALSE	2.92896	2.21088	TRUE	0.701039	0.413842	FALSE	1.11745	4.47088	FALSE	1.72564	3.50769	TRUE
MXAN_7275	Q1CW35_MYXXD		S	Hypothetical	0.108332	0.0740135	FALSE	-0.14156	0.0807472	FALSE	-2.19824	1.54403	TRUE	1.13177	0.898486	FALSE	0.446808	0.65091	FALSE	0.329103	0.164668	FALSE
MXAN_7287	Q1CW23_MYXXD		S	Hypothetical	0.273714	0.461939	FALSE	-2.85172	3.73213	TRUE	0.651426	0.868983	FALSE	0.46653	0.884998	FALSE	0.270989	1.71394	FALSE	0.479816	0.967559	FALSE
MXAN_7306	Q1CW04_MYXXD		S	Hypothetical	-0.557768	3.99983	FALSE	-1.83766	5.63371	TRUE	-1.1365	2.65534	FALSE	-0.336499	1.12271	FALSE	-0.0923381	0.44178	FALSE	0.171978	0.453337	FALSE
MXAN_7367	Q1CVU9_MYXXD		S	Putative lipoprotein	-1.11804	1.22161	FALSE	0.150061	0.395193	FALSE	-3.05242	2.58885	TRUE	-0.726372	0.97019	FALSE	-0.215318	0.126661	FALSE	-0.435318	2.95158	FALSE
MXAN_7373	Q1CVU3_MYXXD		S	Hypothetical	0.458261	0.979757	FALSE	4.2473	6.98024	TRUE	0.155635	0.355187	FALSE	-0.0256114	0.0545878	FALSE	-0.00854206	0.00949135	FALSE	-0.0746002	0.35078	FALSE
MXAN_7375	Q1CVU1_MYXXD		S	Hypothetical	4.10816	7.04544	TRUE	4.65616	7.39759	TRUE	1.63112	2.59951	TRUE	-0.283366	0.549138	FALSE	0.211223	1.30609	FALSE	0.267619	1.54959	FALSE
MXAN_7389	Q1CVS7_MYXXD		S	Hypothetical	0.415899	2.5197	FALSE	-1.7422	4.19915	TRUE	-1.35761	4.70446	FALSE	-2.45233	5.10352	TRUE	-1.61917	1.50582	TRUE	-0.814476	1.45534	FALSE
MXAN_7399	Q1CVR7_MYXXD		S	Hypothetical	1.15937	0.777663	FALSE	2.10331	1.69102	TRUE	1.06862	0.689704	FALSE	1.3929	1.07395	FALSE	0.473983	0.557224	FALSE	-0.0571036	0.126711	FALSE
MXAN_7409	Q1CVQ8_MYXXD		S	Hypothetical	0.104037	0.398079	FALSE	2.35727	6.68246	TRUE	0.451097	2.33303	FALSE	-0.0104461	0.0346163	FALSE	0.837226	3.13355	FALSE	0.0977592	0.84595	FALSE
MXAN_1294	Q1DCS2_MYXXD	csgA	T	CsgA protein	0.457499	1.37651	FALSE	1.49734	3.9844	TRUE	1.1706	1.90802	FALSE	1.32196	3.02391	FALSE	0.758171	2.08744	FALSE	-0.165845	0.451982	FALSE
MXAN_0095	Q1DG45_MYXXD		T	histidine kinase (EC 2.7.13.3)	-0.55179	2.36462	FALSE	-0.238609	1.80636	FALSE	-1.55315	4.41632	TRUE	0.0700407	0.545327	FALSE	0.410683	1.36557	FALSE	-0.124295	0.497777	FALSE
MXAN_0197	Q1DFU4_MYXXD		T	Histidine kinase	-0.0140605	0.0074182	FALSE	-1.45116	1.14581	FALSE	-4.18467	3.40917	TRUE	0.366397	0.229416	FALSE	-0.904912	0.857796	FALSE	1.08529	0.768994	FALSE
MXAN_0265	Q1DFM7_MYXXD		T	Serine/threonine protein kinase	-0.695931	0.503788	FALSE	-0.11402	0.0948876	FALSE	-4.24855	1.89556	TRUE	-0.298382	0.277379	FALSE	-0.208649	0.108984	FALSE	0.0245695	0.0752971	FALSE
MXAN_0346	Q1DFF3_MYXXD	tolB	T	Tol-pal system beta propeller repeat protein TolB	-1.38172	2.17627	FALSE	-0.9263	1.50068	FALSE	-5.59437	4.20967	TRUE	0.166033	0.138253	FALSE	1.16367	2.81049	FALSE	1.1345	2.61109	FALSE
MXAN_0355	Q1DFE4_MYXXD		T	Putative pilus biogenesis operon protein	-0.00919294	0.0188358	FALSE	0.150058	0.471564	FALSE	-2.78953	1.80133	TRUE	-0.873425	3.7892	FALSE	-0.673103	1.53107	FALSE	-1.01556	3.0947	FALSE
MXAN_0396	Q1DFA6_MYXXD		T	Serine/threonine protein kinase	-0.803262	0.828682	FALSE	-2.10799	5.5935	TRUE	0.0257516	0.136487	FALSE	-0.359753	2.05098	FALSE	-0.595202	0.331987	FALSE	-3.30333	1.0442	FALSE
MXAN_0399	Q1DFA3_MYXXD		T	histidine kinase (EC 2.7.13.3)	-0.158343	0.143104	FALSE	-0.672811	0.945612	FALSE	-2.98206	3.22548	TRUE	0.951948	1.90959	FALSE	0.706612	0.980527	FALSE	0.2444	0.34536	FALSE
MXAN_0713	Q1DEE2_MYXXD		T	Methyltransferase, CheR family	-0.371181	0.323298	FALSE	-0.295596	0.455114	FALSE	-2.62127	3.22189	TRUE	0.161068	0.211836	FALSE	-0.805739	0.885761	FALSE	-0.392927	0.975785	FALSE
MXAN_0714	Q1DEE1_MYXXD		T	Protein-glutamate methylesterase domain protein (EC 3.1.1.61)	-0.656462	1.49332	FALSE	-0.64731	2.0354	FALSE	-2.42094	1.31563	TRUE	0.292095	0.967416	FALSE	-1.26397	0.92823	FALSE	-3.09953	4.00261	TRUE
MXAN_0833	Q1DE28_MYXXD		T	PilZ domain-containing protein	-2.78528	1.44362	TRUE	-1.13066	4.26468	FALSE	-2.16767	2.04487	TRUE	0.634023	4.84628	FALSE	1.4962	0.577889	FALSE	0.145405	0.583873	FALSE
MXAN_0871	Q1DDZ1_MYXXD		T	Serine/threonine protein kinase (EC 2.7.11.1)	-0.180727	1.61107	FALSE	0.0200801	0.0825885	FALSE	-1.73645	5.34331	TRUE	0.107544	0.964378	FALSE	0.437178	3.06417	FALSE	0.332098	1.8507	FALSE
MXAN_0882	Q1DDY0_MYXXD		T	Serine/threonine protein kinase (EC 2.7.11.1)	0.0649438	0.125586	FALSE	-1.74261	2.93927	TRUE	-0.615792	1.61829	FALSE	-0.631659	0.975118	FALSE	-0.347963	0.681846	FALSE	-0.818085	1.6813	FALSE
MXAN_0888	Q1DDX4_MYXXD		T	Ser/Thr protein phosphatase family protein	-0.834409	3.60697	FALSE	-1.61019	4.29273	TRUE	-3.26661	3.05368	TRUE	0.0967283	0.704024	FALSE	-0.470228	1.49055	FALSE	-0.287204	0.787774	FALSE
MXAN_0931	Q1DDT1_MYXXD		T	histidine kinase (EC 2.7.13.3)	-0.291184	0.389264	FALSE	0.689482	0.782594	FALSE	-1.56082	1.58783	TRUE	0.373033	0.767007	FALSE	-0.0631647	0.0607244	FALSE	-0.00214911	0.00145027	FALSE
MXAN_0935	Q1DDS7_MYXXD		T	Response regulator	-0.844138	4.11886	FALSE	-1.07887	4.52178	FALSE	-1.51189	5.5735	TRUE	-0.130375	0.583405	FALSE	-0.866981	3.2969	FALSE	-0.7882	4.21389	FALSE
MXAN_0960	Q1DDQ2_MYXXD		T	Serine/threonine protein kinase	-2.13826	1.81124	TRUE	-1.71332	1.44336	TRUE	-0.692842	0.445748	FALSE	1.62643	1.42865	TRUE	1.04068	1.3294	FALSE	-0.470196	0.904818	FALSE
MXAN_1134	Q1DD79_MYXXD		T	Adenylate/guanylate cyclase domain protein	0.153925	0.324282	FALSE	1.84537	3.92092	TRUE	-1.05638	2.11494	FALSE	0.336454	0.77897	FALSE	-0.147064	0.796519	FALSE	-0.215049	1.08193	FALSE
MXAN_1248	Q1DCW6_MYXXD		T	Methyl-accepting chemotaxis protein	1.01456	0.926731	FALSE	0.421947	0.455902	FALSE	-2.04241	2.18384	TRUE	-0.610125	0.270486	FALSE	0.10227	0.0700624	FALSE	0.320513	0.748521	FALSE
MXAN_1290	Q1DCS6_MYXXD		T	Phosphotransferase	0.0912552	0.614467	FALSE	0.249518	2.42757	FALSE	-3.43554	5.89239	TRUE	-0.407899	3.13923	FALSE	-0.338353	2.93582	FALSE	-0.624247	5.45047	FALSE
MXAN_1294	Q1DCS2_MYXXD	csgA	T	CsgA protein	0.457499	1.37651	FALSE	1.49734	3.9844	TRUE	1.1706	1.90802	FALSE	1.32196	3.02391	FALSE	0.758171	2.08744	FALSE	-0.165845	0.451982	FALSE
MXAN_1378	Q1DCI8_MYXXD		T	Response regulator	-0.974677	0.468984	FALSE	-2.74882	4.10932	TRUE	-2.90696	1.81327	TRUE	0.0966983	0.126779	FALSE	0.464439	0.158034	FALSE	1.1655	0.958405	FALSE
MXAN_1892	Q1DB36_MYXXD		T	Putative serine/threonine protein kinase	-0.26534	0.448248	FALSE	-0.294316	0.716657	FALSE	1.45669	3.15202	TRUE	-0.16711	0.327276	FALSE	0.00747776	0.0115938	FALSE	0.180992	1.00925	FALSE
MXAN_1929	MASK_MYXXD	masK	T	Tyrosine-protein kinase MasK (EC 2.7.10.2)	-0.200953	1.1916	FALSE	1.46038	1.68372	TRUE	-0.172871	0.562781	FALSE	0.0277333	0.164778	FALSE	-0.153379	0.525645	FALSE	0.156461	0.122775	FALSE
MXAN_2156	Q1DAE4_MYXXD		T	Serine/threonine protein kinase (EC 2.7.11.1)	-0.100993	0.431847	FALSE	-2.04535	1.31485	TRUE	-0.145967	0.338253	FALSE	0.149755	0.602883	FALSE	-0.126032	0.255905	FALSE	-1.15237	0.501811	FALSE
MXAN_2315	Q1D9Y8_MYXXD		T	Serine/threonine protein kinase (EC 2.7.11.1)	0.0351248	0.14408	FALSE	-1.51971	3.70806	TRUE	0.0434198	0.186294	FALSE	0.125881	1.03	FALSE	0.0374279	0.134985	FALSE	-0.118264	0.212024	FALSE
MXAN_2629	Q1D925_MYXXD	k9ap1	T	Pkn9 associate protein 1	-0.972175	1.35442	FALSE	-2.01929	4.0261	TRUE	0.641759	1.90711	FALSE	0.288342	1.48754	FALSE	0.00173664	0.0013642	FALSE	-1.00097	1.04428	FALSE
MXAN_2682	Q1D8X4_MYXXD		T	Chemotaxis protein methyltransferase CheR	-1.70197	1.52983	TRUE	-0.0131612	0.027508	FALSE	-5.09504	1.31533	TRUE	0.368165	1.67389	FALSE	1.23069	1.08274	FALSE	0.220157	0.729601	FALSE
MXAN_2763	Q1D8P3_MYXXD		T	histidine kinase (EC 2.7.13.3)	-0.152617	0.143207	FALSE	1.8355	2.83329	TRUE	-0.816275	0.547364	FALSE	-0.60371	1.03817	FALSE	-1.13257	0.415226	FALSE	-0.402936	0.916283	FALSE
MXAN_3097	Q1D7S3_MYXXD		T	Cyclic nucleotide-binding domain protein	0.296624	0.13343	FALSE	1.89184	2.78466	TRUE	-0.902286	0.260838	FALSE	-0.106219	0.0675316	FALSE	1.10977	0.505041	FALSE	0.647255	0.376172	FALSE
MXAN_3182	Q1D7I8_MYXXD		T	Serine/threonine protein kinase (EC 2.7.11.1)	-1.1228	4.72929	FALSE	-1.5642	5.89776	TRUE	-0.873776	3.18	FALSE	-0.457265	2.25537	FALSE	-0.349371	2.36541	FALSE	-0.239706	1.56988	FALSE
MXAN_3272	Q1D7A2_MYXXD		T	Serine/threonine protein kinase	-0.0963407	0.040599	FALSE	1.54572	1.61242	TRUE	1.31943	1.01889	FALSE	-0.23025	0.113742	FALSE	4.1641	3.02373	TRUE	2.87647	4.57546	TRUE
MXAN_3290	Q1D784_MYXXD		T	histidine kinase (EC 2.7.13.3)	0.0328245	0.0678975	FALSE	-0.109183	0.39445	FALSE	-1.66587	3.25655	TRUE	0.52734	2.56764	FALSE	0.525408	1.96145	FALSE	0.311433	2.48301	FALSE
MXAN_3605	Q1D6D0_MYXXD		T	Response regulator	-0.620947	2.59876	FALSE	-1.84681	6.82054	TRUE	-0.658443	1.95687	FALSE	0.0210729	0.119781	FALSE	-0.00286913	0.00771351	FALSE	0.313136	2.5061	FALSE
MXAN_3693	Q1D643_MYXXD		T	Serine/threonine protein kinase	-1.83081	1.39652	TRUE	-1.95397	1.54303	TRUE	0.327837	0.234486	FALSE	0.932653	0.835663	FALSE	1.67111	0.849062	FALSE	1.22674	1.61657	FALSE
MXAN_3705	Q1D632_MYXXD	dmxA	T	Diguanylate cyclase	-2.54339	2.03204	TRUE	-1.06053	1.36873	FALSE	-2.85386	1.76514	TRUE	-0.115372	0.275912	FALSE	-0.690148	0.190188	FALSE	0.23273	0.236825	FALSE
MXAN_3974	Q1D5B9_MYXXD		T	histidine kinase (EC 2.7.13.3)	-0.383255	1.35983	FALSE	-2.02232	3.9048	TRUE	-1.73465	2.3095	TRUE	-0.182498	0.68206	FALSE	0.351751	1.09732	FALSE	-0.0594239	0.0707466	FALSE
MXAN_4018	Q1D575_MYXXD		T	Tetratricopeptide repeat protein	-0.073061	0.138044	FALSE	-1.22218	2.06574	FALSE	-7.89329	4.62102	TRUE	-0.377087	1.18889	FALSE	-0.218612	0.513544	FALSE	-0.0145884	0.0134796	FALSE
MXAN_4043	Q1D551_MYXXD		T	Histidine kinase	-0.103224	0.0682752	FALSE	-0.211792	0.434905	FALSE	-4.01281	5.75339	TRUE	0.0587697	0.146549	FALSE	0.610473	0.521313	FALSE	-0.0600262	0.092137	FALSE
MXAN_4084	Q1D511_MYXXD		T	Cyclic nucleotide-binding domain protein (Cyclic nucleotide-binding protein)	-0.301273	1.4902	FALSE	0.0754924	0.370918	FALSE	-1.9708	5.85601	TRUE	0.259965	1.59244	FALSE	0.367067	1.28962	FALSE	0.366858	2.75434	FALSE
MXAN_4139	Q1D4V9_MYXXD	frzG	T	Protein-glutamate methylesterase	-1.15026	0.704821	FALSE	-1.3081	2.76566	FALSE	-1.51648	2.19535	TRUE	-0.239097	0.485595	FALSE	-0.00449991	0.00182902	FALSE	0.0733762	0.107118	FALSE
MXAN_4260	Q1D4I8_MYXXD		T	Response regulator	-0.201888	1.4	FALSE	-1.47762	4.83282	TRUE	-0.526734	1.53889	FALSE	-0.0721035	0.615249	FALSE	-0.0494761	0.214493	FALSE	0.301855	1.3723	FALSE
MXAN_4303	Q1D4E5_MYXXD		T	Type I phosphodiesterase/nucleotide pyrophosphatase family protein	0.265163	1.95112	FALSE	0.315997	2.58374	FALSE	-2.65063	6.09921	TRUE	0.289943	1.51206	FALSE	0.177577	0.772115	FALSE	-0.184066	0.937619	FALSE
MXAN_4371	Q1D479_MYXXD		T	Serine/threonine kinase family protein (EC 2.7.1.-)	-0.184096	0.522125	FALSE	0.0340538	0.0784346	FALSE	1.37972	4.20202	FALSE	-2.76782	5.60968	TRUE	-1.64484	4.71418	TRUE	-3.80313	5.61596	TRUE
MXAN_4432	Q1D420_MYXXD		T	histidine kinase (EC 2.7.13.3)	-0.0595703	0.136318	FALSE	-0.107946	0.357134	FALSE	-1.49278	3.52459	TRUE	0.571404	2.59901	FALSE	0.314624	1.3171	FALSE	0.1778	0.589993	FALSE
MXAN_4479	Q1D3X5_MYXXD		T	Serine/threonine protein kinase	0.0823479	0.236211	FALSE	0.0761609	0.290582	FALSE	1.407	4.86899	FALSE	-4.8894	5.86452	TRUE	-5.38504	6.47306	TRUE	-4.06842	4.74875	TRUE
MXAN_4482	Q1D3X2_MYXXD		T	serine/threonine protein kinase	-0.291699	0.653368	FALSE	-0.339941	0.920434	FALSE	0.589708	1.76317	FALSE	-0.855807	2.57688	FALSE	-1.47062	2.90047	TRUE	-0.571772	2.67837	FALSE
MXAN_4591	Q1D3L4_MYXXD	pkn1	T	non-specific serine/threonine protein kinase (EC 2.7.11.1)	-0.19247	1.74052	FALSE	-0.55194	2.97496	FALSE	-1.4992	4.37666	TRUE	0.00937939	0.0359631	FALSE	-0.0280046	0.106435	FALSE	-0.0409822	0.147404	FALSE
MXAN_4758	Q1D353_MYXXD	cheA8	T	histidine kinase (EC 2.7.13.3)	-0.250537	0.765526	FALSE	1.26006	2.50455	FALSE	-0.22886	0.778501	FALSE	-2.78019	4.98235	TRUE	-3.52834	6.225	TRUE	-0.366834	0.746305	FALSE
MXAN_4841	Q1D2X1_MYXXD		T	Serine/threonine protein kinase	-2.14338	2.00183	TRUE	0.00804329	0.00182563	FALSE	1.16155	1.86942	FALSE	-0.403794	0.231817	FALSE	0.234126	0.0814382	FALSE	-2.00948	0.40071	FALSE
MXAN_4975	Q1D2J2_MYXXD		T	Response regulator	-1.67543	0.738686	FALSE	-0.737027	0.309608	FALSE	-6.52635	4.59496	TRUE	0.0817151	0.25938	FALSE	1.47118	0.628024	FALSE	1.11056	0.498033	FALSE
MXAN_5483	Q1D147_MYXXD		T	histidine kinase (EC 2.7.13.3)	-0.0553951	0.184792	FALSE	1.63394	6.18388	TRUE	-0.607774	0.945707	FALSE	0.0825434	0.243422	FALSE	-0.351761	0.586906	FALSE	-0.200229	2.54932	FALSE
MXAN_5613	Q1D0S1_MYXXD		T	Putative anti-sigma factor antagonist	-0.379634	1.95158	FALSE	-1.07623	3.49159	FALSE	-2.2509	5.44934	TRUE	0.321607	1.55017	FALSE	-0.163436	0.243791	FALSE	0.477475	1.7878	FALSE
MXAN_5704	Q1D0I1_MYXXD		T	histidine kinase (EC 2.7.13.3)	0.0574536	0.142197	FALSE	-1.53744	3.77565	TRUE	-0.405074	0.644667	FALSE	-0.0381255	0.0734091	FALSE	-0.0223989	0.0417403	FALSE	1.69732	3.33568	TRUE
MXAN_5715	Q1D0H0_MYXXD		T	histidine kinase (EC 2.7.13.3)	-0.377265	0.496281	FALSE	0.420062	1.07796	FALSE	-1.62706	3.43641	TRUE	0.286388	1.11873	FALSE	0.23562	0.271499	FALSE	-0.035378	0.0689288	FALSE
MXAN_5791	Q1D095_MYXXD		T	Response regulator/GGDEF domain protein	0.115849	0.109707	FALSE	-1.54422	1.5777	TRUE	0.350809	0.345946	FALSE	0.378429	0.440932	FALSE	0.299091	0.518667	FALSE	0.969196	0.522079	FALSE
MXAN_5886	Q1D000_MYXXD		T	Serine/threonine protein kinase	-0.351911	2.15886	FALSE	-0.00188828	0.00257435	FALSE	-1.95531	3.30093	TRUE	0.082478	0.482186	FALSE	0.0864925	0.350074	FALSE	0.0631723	0.0729482	FALSE
MXAN_6104	Q1CZD4_MYXXD		T	Response regulatory domain-containing protein	-1.61865	2.8552	TRUE	-2.37311	4.13139	TRUE	0.511122	1.1758	FALSE	-0.711417	1.03191	FALSE	0.0775175	0.0787564	FALSE	-0.0136843	0.00632208	FALSE
MXAN_6296	Q1CYV2_MYXXD		T	Response regulator	-2.07195	2.94985	TRUE	-0.716996	1.26081	FALSE	-4.3013	2.18817	TRUE	0.928991	1.69464	FALSE	0.672259	0.60581	FALSE	-0.0472293	0.128332	FALSE
MXAN_6315	Q1CYT3_MYXXD		T	Histidine kinase	0.934324	1.31379	FALSE	0.860639	1.75415	FALSE	-4.74036	1.60141	TRUE	1.1222	2.37573	FALSE	-0.051034	0.0543361	FALSE	-0.41858	1.56644	FALSE
MXAN_6855	Q1CXA1_MYXXD		T	histidine kinase (EC 2.7.13.3)	0.366765	0.486176	FALSE	3.19564	4.52793	TRUE	-5.15012	4.8272	TRUE	0.981484	1.50228	FALSE	0.400416	0.647754	FALSE	0.374814	1.02512	FALSE
MXAN_6948	Q1CX10_MYXXD		T	Putative chemotaxis protein methyltransferase CheR	-0.567054	1.30533	FALSE	-1.19534	2.59835	FALSE	-2.24397	1.94186	TRUE	0.882916	2.63759	FALSE	0.619077	1.18664	FALSE	0.398598	0.447822	FALSE
MXAN_6960	Q1CWZ8_MYXXD		T	protein-glutamate O-methyltransferase (EC 2.1.1.80)	-0.0692072	0.0709047	FALSE	-0.0639009	0.057183	FALSE	-1.49172	1.78478	TRUE	-0.0449886	0.0435223	FALSE	0.0226808	0.0444007	FALSE	-0.0818024	0.128739	FALSE
MXAN_6971	Q1CWY7_MYXXD		T	histidine kinase (EC 2.7.13.3)	0.0879807	0.0651711	FALSE	-0.0786843	0.0819369	FALSE	-1.72142	2.20977	TRUE	0.530538	0.731989	FALSE	0.766049	1.15716	FALSE	0.268818	1.60117	FALSE
MXAN_6996	Q1CWW4_MYXXD	asgD	T	histidine kinase (EC 2.7.13.3)	-0.556035	0.701543	FALSE	-0.60462	1.2486	FALSE	-2.39799	2.5794	TRUE	0.217892	0.909259	FALSE	0.0634923	0.050938	FALSE	-0.559002	0.53466	FALSE
MXAN_7027	Q1CWT3_MYXXD		T	Histidine kinase	-0.741499	4.8841	FALSE	-0.985504	4.00974	FALSE	-4.22596	4.70949	TRUE	0.398837	3.79688	FALSE	0.551502	3.70493	FALSE	0.97536	3.92861	FALSE
MXAN_7370	Q1CVU6_MYXXD		T	Serine/threonine protein kinase (EC 2.7.11.1)	-0.38333	0.564862	FALSE	-0.873266	1.90842	FALSE	2.28924	4.21365	TRUE	-6.51896	4.59008	TRUE	-3.61119	1.3884	TRUE	-2.97711	3.3529	TRUE
MXAN_7371	Q1CVU5_MYXXD		T	Serine/threonine protein kinase	-0.105858	0.505635	FALSE	-0.443211	2.0923	FALSE	2.04977	6.38263	TRUE	-4.42966	6.86939	TRUE	-3.70983	5.65195	TRUE	-3.09348	4.86688	TRUE
MXAN_0518	Q1DEY6_MYXXD		U	Putative TonB-dependent receptor	0.231329	2.84758	FALSE	1.28169	5.22406	FALSE	1.1021	1.59648	FALSE	-0.0135398	0.0948452	FALSE	1.66457	7.85362	TRUE	-0.125398	0.404835	FALSE
MXAN_2505	Q1D9E9_MYXXD		U	Putative general secretory pathway protein K	-0.31098	1.06531	FALSE	-1.79567	4.43017	TRUE	-0.78976	2.79558	FALSE	-0.488704	1.62561	FALSE	-0.335745	0.992187	FALSE	0.213404	0.665928	FALSE
MXAN_2507	Q1D9E7_MYXXD		U	Type II secretion protein	-0.120133	0.19754	FALSE	-1.64766	3.82341	TRUE	-0.416371	0.271816	FALSE	0.0735836	0.146291	FALSE	0.117397	0.202154	FALSE	-0.0525131	0.285966	FALSE
MXAN_2777	Q1D8M9_MYXXD		U	TonB domain protein	1.0138	0.750658	FALSE	2.4515	1.44544	TRUE	-2.15272	1.6598	TRUE	0.341468	0.36524	FALSE	6.64519	4.32551	TRUE	5.60734	3.11195	TRUE
MXAN_3671	Q1D665_MYXXD		U	Heavy metal efflux pump, CzcA family	-0.786165	0.765582	FALSE	-1.88218	5.01435	TRUE	-0.574497	0.506801	FALSE	-0.237623	0.319604	FALSE	0.21559	0.119855	FALSE	0.414722	0.717661	FALSE
MXAN_3796	Q1D5U5_MYXXD		U	TonB-domain protein	-0.127003	0.494101	FALSE	-2.07154	4.38269	TRUE	-0.10906	0.490125	FALSE	-0.175355	0.991559	FALSE	-0.194505	1.10294	FALSE	0.466994	1.16344	FALSE
MXAN_4200	Q1D4P8_MYXXD		U	Cation efflux system protein	-2.03434	1.09341	FALSE	-1.71194	1.76161	TRUE	-2.9587	1.11446	FALSE	0.368728	0.461811	FALSE	-0.558609	0.192435	FALSE	-0.0704508	0.0482311	FALSE
MXAN_4750	Q1D361_MYXXD		U	ABC transporter, ATP-binding protein	0.170104	0.869862	FALSE	1.59051	4.85117	TRUE	0.546826	1.94282	FALSE	-0.336828	2.0491	FALSE	-0.234806	1.31405	FALSE	-0.0989256	0.381016	FALSE
MXAN_4803	Q1D309_MYXXD		U	Type IV / VI secretion system DotU domain-containing protein	0.212745	0.606642	FALSE	-2.28669	2.89704	TRUE	-0.207727	0.381428	FALSE	-0.072576	0.153041	FALSE	-0.110273	0.606585	FALSE	-0.287491	0.285656	FALSE
MXAN_5378	Q1D1E5_MYXXD		U	Putative sugar ABC transporter, permease protein/periplasmic sugar-binding protein	-0.39064	0.996295	FALSE	-1.71108	2.24533	TRUE	-2.63304	0.620535	FALSE	0.159381	0.318063	FALSE	0.63919	2.15642	FALSE	-0.220716	0.232757	FALSE
MXAN_5453	Q1D177_MYXXD		U	MYXO-CTERM domain-containing protein	0.0644169	0.0968434	FALSE	-0.11752	0.234305	FALSE	1.8088	3.65249	TRUE	-0.485919	1.27137	FALSE	-0.737736	2.20541	FALSE	-0.640176	3.27328	FALSE
MXAN_5502	Q1D128_MYXXD		U	Putative amino acid ABC transporter, ATP-binding protein	0.0697827	0.0545903	FALSE	-0.584886	0.769175	FALSE	-0.91671	0.952549	FALSE	-0.0538445	0.0502064	FALSE	-0.349549	0.355413	FALSE	-1.77742	1.82126	TRUE
MXAN_5584	Q1D0V0_MYXXD		U	ABC transporter, ATP-binding protein	-0.996986	0.682835	FALSE	-1.92396	1.71131	TRUE	-1.5326	1.33528	TRUE	-0.921511	0.564146	FALSE	-0.516577	0.623462	FALSE	-0.0525355	0.139887	FALSE
MXAN_5812	Q1D074_MYXXD		U	Leucine rich repeat variant	-0.944566	1.37666	FALSE	-0.616997	1.04222	FALSE	-6.85387	3.43674	TRUE	-0.628561	1.68403	FALSE	0.330953	0.268204	FALSE	0.275215	0.336296	FALSE
MXAN_6484	Q1CYB7_MYXXD		U	Transport energizing protein, ExbD/TolR family	-0.110521	0.586456	FALSE	3.69075	8.09782	TRUE	-0.0109825	0.0386192	FALSE	-0.209054	1.55621	FALSE	-0.050127	0.30451	FALSE	0.1725	1.59444	FALSE
MXAN_0092	Q1DG48_MYXXD		V	Efflux pump membrane transporter	0.0845652	0.121075	FALSE	1.72955	3.19383	TRUE	0.411329	0.519712	FALSE	-0.918822	2.06933	FALSE	-1.18797	2.0552	FALSE	-0.37208	0.508932	FALSE
MXAN_1486	Q1DC80_MYXXD		V	HNH endonuclease domain protein	0.705833	0.60104	FALSE	0.500064	0.387598	FALSE	5.33154	4.17095	TRUE	-1.90369	1.62045	TRUE	0.578936	1.81192	FALSE	1.04437	2.04767	FALSE
MXAN_1745	Q1DBH8_MYXXD		V	Lipoxygenase domain-containing protein	-0.692899	2.17266	FALSE	-0.793532	1.98499	FALSE	-1.46876	3.24654	TRUE	0.360307	2.07438	FALSE	0.621866	1.85601	FALSE	0.310111	0.714355	FALSE
MXAN_1899	Q1DB29_MYXXD		V	CdiA C-terminal domain-containing protein	2.95268	3.59752	TRUE	4.65892	5.01901	TRUE	-0.929616	1.04525	FALSE	-0.387214	0.382126	FALSE	0.808101	1.9428	FALSE	0.392555	2.30827	FALSE
MXAN_2098	Q1DAJ7_MYXXD		V	AHH nuclease domain-containing protein	-0.544822	0.294245	FALSE	0.262858	0.0880344	FALSE	-3.53587	3.4126	TRUE	1.5309	1.51484	TRUE	0.661843	0.278587	FALSE	1.29433	0.519844	FALSE
MXAN_2171	Q1DAC9_MYXXD		V	HNH nuclease domain-containing protein	-1.77928	3.24861	TRUE	-1.02564	1.91834	FALSE	-1.73868	2.73132	TRUE	-0.322689	0.274566	FALSE	0.615815	0.880332	FALSE	1.09715	1.95077	FALSE
MXAN_2853	Q1D8F9_MYXXD		V	Putative lantibiotic ABC transporter, permease/ATP-binding protein	-1.18	1.08936	FALSE	0.0495114	0.0303364	FALSE	-3.22779	1.86948	TRUE	-0.603581	0.909882	FALSE	0.0578294	0.0325266	FALSE	-0.584486	0.388163	FALSE
MXAN_2870	Q1D8E2_MYXXD		V	Endonuclease/exonuclease/phosphatase family protein	1.16935	1.72461	FALSE	1.30809	1.93575	FALSE	-0.944133	0.317375	FALSE	-0.32459	0.248325	FALSE	-0.709261	1.64739	FALSE	-1.60492	2.97213	TRUE
MXAN_3347	Q1D728_MYXXD		V	HNH endonuclease domain protein	0.727555	2.70264	FALSE	0.505076	1.91553	FALSE	-1.51761	1.91259	TRUE	-0.236105	1.1904	FALSE	-0.674788	2.73328	FALSE	-0.43845	0.989789	FALSE
MXAN_3603	Q1D6D2_MYXXD		V	PD-(D/E)XK endonuclease-like protein (In operon 3602-3604 confers partial resistance to SitA7 toxin)	1.31946	0.781232	FALSE	1.77419	0.877172	FALSE	-2.64308	1.99835	TRUE	1.33968	0.859182	FALSE	0.416593	0.171671	FALSE	-1.77617	0.778944	FALSE
MXAN_3604	Q1D6D1_MYXXD		V	Abortive phage resistance protein	-2.53322	2.95168	TRUE	-0.562246	0.894189	FALSE	-5.49121	3.08348	TRUE	0.245444	0.400405	FALSE	-0.70108	0.437543	FALSE	-0.137439	0.207078	FALSE
MXAN_3708	Q1D629_MYXXD		V	Type II restriction endonuclease	2.72714	4.49273	TRUE	2.01304	4.15634	TRUE	2.50671	4.2743	TRUE	-0.938395	1.6503	FALSE	1.2361	3.2966	FALSE	2.06697	6.06755	TRUE
MXAN_3943	Q1D5F0_MYXXD		V	Cytochrome P450 family protein	0.281304	0.29088	FALSE	0.657976	0.959048	FALSE	-2.34853	2.75197	TRUE	-0.344891	0.366779	FALSE	-0.395518	0.520055	FALSE	-0.891417	1.29325	FALSE
MXAN_4417	Q1D435_MYXXD		V	Acetyltransferase, GNAT family	-0.0482125	0.106799	FALSE	-1.1554	2.54496	FALSE	-1.62398	1.64983	TRUE	0.258025	1.64749	FALSE	-0.20865	0.598207	FALSE	0.577998	1.27897	FALSE
MXAN_4810	Q1D302_MYXXD		V	TYPE VI SECRETION SYSTEM protein	-1.88591	1.58026	TRUE	-2.11858	1.07342	FALSE	0.67774	0.462491	FALSE	0.470953	0.398781	FALSE	0.531411	0.232886	FALSE	1.09599	0.33825	FALSE
MXAN_5573	Q1D0W1_MYXXD		V	Rhs element Vgr family protein	-0.229972	1.48843	FALSE	1.72281	3.51586	TRUE	-0.0911994	0.546614	FALSE	0.0150037	0.0723148	FALSE	0.112266	0.937931	FALSE	-1.53381	2.52621	TRUE
MXAN_6679	Q1CXS7_MYXXD		V	Rhs family protein	0.934886	0.392951	FALSE	2.46553	1.40388	TRUE	-2.47635	1.39357	TRUE	0.94341	0.428699	FALSE	-0.307818	0.278143	FALSE	-0.0224419	0.318655	FALSE
MXAN_7018	Q1CWU2_MYXXD	csd1	V	CRISPR-associated protein, Csd1 family	-0.0757284	0.0530606	FALSE	-1.03178	0.777081	FALSE	0.839594	0.168497	FALSE	1.3344	0.521888	FALSE	3.10234	1.79051	TRUE	2.9923	0.602479	FALSE
MXAN_7171	Q1CWD9_MYXXD		V	Beta lactamase family protein	0.0447068	0.0525726	FALSE	-1.99269	2.52649	TRUE	-0.259944	0.25652	FALSE	-0.620856	1.3925	FALSE	-0.429333	0.493499	FALSE	0.587189	0.809569	FALSE
MXAN_7505	Q1CVG5_MYXXD		V	Type II restriction endonuclease	3.98391	4.78061	TRUE	3.72962	4.60447	TRUE	-0.0154848	0.00978425	FALSE	-0.660297	0.765613	FALSE	0.0617247	0.439034	FALSE	0.189215	1.2987	FALSE
MXAN_1367	Q1DCJ9_MYXXD		W	Prepilin-type N-terminal cleavage/methylation domain protein	-0.30689	0.477709	FALSE	-0.313837	1.38926	FALSE	-2.79704	2.84007	TRUE	0.0794063	0.264831	FALSE	-1.03278	1.28656	FALSE	-1.03913	5.43348	FALSE
MXAN_1368	Q1DCJ8_MYXXD		W	Putative prepilin-type N-terminal cleavage/methylation domain protein	-0.306659	0.461085	FALSE	0.391502	1.38928	FALSE	-2.00586	2.35216	TRUE	0.00655079	0.0127295	FALSE	-0.678769	1.28042	FALSE	-0.987994	3.49085	FALSE
MXAN_1369	Q1DCJ7_MYXXD		W	Prepilin-type N-terminal cleavage/methylation domain protein	0.0757575	0.0989378	FALSE	1.48724	3.75751	TRUE	-1.91733	2.69984	TRUE	0.340192	0.792113	FALSE	-0.400557	0.729512	FALSE	-0.922373	2.08323	FALSE
MXAN_7061	Q1CWP9_MYXXD	mbhA	W	Myxobacterial hemagglutinin	0.268697	0.595386	FALSE	1.82406	3.21465	TRUE	-1.74411	3.5265	TRUE	-0.904341	3.33317	FALSE	-0.329198	0.801257	FALSE	0.357085	0.596228	FALSE
MXAN_1200	Q1DD14_MYXXD		X	Site-specific recombinase, phage integrase family	-0.593199	2.03383	FALSE	-3.16668	2.69001	TRUE	2.26424	5.18698	TRUE	-1.46237	1.15918	FALSE	-0.50369	0.498447	FALSE	0.493596	0.165156	FALSE
MXAN_6361	Q1CYN8_MYXXD		Z	STAS/SEC14 domain-containing protein	-0.679763	6.53479	FALSE	-0.546645	2.91925	FALSE	-5.56747	3.40583	TRUE	0.221354	2.57327	FALSE	-0.229696	0.432847	FALSE	0.199746	0.786123	FALSE
